# Supplementary material for: Redetermination of cis-diaqua­diglycolato­zinc(II)
Source: Acta Crystallogr Sect E Struct Rep Online. 2008 Nov 29;64(Pt 12):m1635. doi: 10.1107/S1600536808039585 (PMC2959985; doi:10.1107/S1600536808039585)
Supplement: Supplementary file 1 [file e-64-m1635-sup1.cif]

##############################################################################
###                                                                        ###
###        Electronic paper (Acta Crystallographica Section E)             ###
###                                                                        ###
##############################################################################
#                                                                            #
# This CIF contains the data in a paper accepted for publication in Acta     #
# Crystallographica Section E. It conforms to the requirements of Notes      #
# for Authors for Section E, and has been peer reviewed under the auspices   #
# of the IUCr Commission on Journals.                                        #
#                                                                            #
# Full details of the Crystallographic Information File format               #
# are given in the paper "The Crystallographic Information File (CIF):       #
# a New Standard Archive File for Crystallography" by S. R. Hall, F. H.      #
# Allen and I. D. Brown [Acta Cryst. (1991), A47, 655-685].                  #
#                                                                            #
# The current version of the core CIF dictionary is obtainable from          #
# ftp://ftp.iucr.org/pub/cif_core.dic. The current version number is 2.4.    #
#                                                                            #
# Software is freely available for graphical display of the structure(s) in  #
# this CIF.  For information consult the CIF home page http://www.iucr.org/  #
# cif/home.html                                                              #
#                                                                            #
# This file may be used for bona fide research purposes within the           #
# scientific community so long as proper attribution is given to the journal # 
# article from which it was obtained.                                        #
#                                                                            #
##############################################################################
                                             
data_I
_audit_creation_method     SHELXL-97
_chemical_name_systematic
;
<i>cis</i>-diaquadiglycolatozinc(II)
;
_chemical_name_common     'diaquobisglycolatozinc(II)'
_chemical_formula_moiety     'C4 H10 O8 Zn'
_chemical_formula_sum     'C4 H10 O8 Zn'
_chemical_formula_iupac     '[Zn (C2 H3 O3)2 (H2 O)2]'
_chemical_formula_weight     251.49
_chemical_melting_point     ?
_symmetry_cell_setting     Monoclinic
_symmetry_space_group_name_H-M     'P 21/c'
_symmetry_space_group_name_Hall     '-P 2ybc'
loop_
    _symmetry_equiv_pos_as_xyz
    'x, y, z'
    '-x, y+1/2, -z+1/2'
    '-x, -y, -z'
    'x, -y-1/2, z-1/2'
_cell_length_a     11.391(2)
_cell_length_b     5.8570(10)
_cell_length_c     12.511(2)
_cell_angle_alpha     90.00
_cell_angle_beta     91.198(9)
_cell_angle_gamma     90.00
_cell_volume     834.5(2)
_cell_formula_units_Z     4
_cell_measurement_reflns_used     20
_cell_measurement_theta_min     9.64
_cell_measurement_theta_max     17.44
_cell_measurement_temperature     273(2)
_exptl_crystal_description     'needle'
_exptl_crystal_colour     'colorless'
_exptl_crystal_size_max     .3
_exptl_crystal_size_mid     .3
_exptl_crystal_size_min     .1
_exptl_crystal_density_diffrn     2.002
_exptl_crystal_density_meas     ?
_exptl_crystal_density_method     'not measured'
_exptl_crystal_F_000     512
_exptl_absorpt_coefficient_mu     2.958
_exptl_absorpt_correction_type     psi-scan
_exptl_absorpt_process_details     '(SADABS; Bruker, 2000)'
_exptl_absorpt_correction_T_min     0.425
_exptl_absorpt_correction_T_max     0.744
_diffrn_ambient_temperature     273(2)
_diffrn_radiation_type     MoK\a
_diffrn_radiation_wavelength     0.71073
_diffrn_radiation_source     'fine-focus sealed tube'
_diffrn_radiation_monochromator     graphite
_diffrn_measurement_device_type     'Bruker P4'
_diffrn_measurement_method     2\q/\w
_diffrn_detector_area_resol_mean     ?
_diffrn_reflns_number     2102
_diffrn_reflns_av_R_equivalents     0.0000
_diffrn_reflns_av_sigmaI/netI     0.0299
_diffrn_reflns_theta_min     3.26
_diffrn_reflns_theta_max     28.48
_diffrn_reflns_theta_full     28.48
_diffrn_measured_fraction_theta_max     0.998
_diffrn_measured_fraction_theta_full     0.998
_diffrn_reflns_limit_h_min     -15
_diffrn_reflns_limit_h_max     15
_diffrn_reflns_limit_k_min     0
_diffrn_reflns_limit_k_max     7
_diffrn_reflns_limit_l_min     0
_diffrn_reflns_limit_l_max     16
_diffrn_standards_number     3
_diffrn_standards_interval_count     97
_diffrn_standards_interval_time     ?
_diffrn_standards_decay_%     0
_refine_special_details
;
Refinement of <i>F</i>^2^ against ALL reflections. The weighted <i>R</i>-factor
<i>wR</i> and
goodness of fit <i>S</i> are based on <i>F</i>^2^, conventional
<i>R</i>-factors <i>R</i> are based
on <i>F</i>, with <i>F</i> set to zero for negative <i>F</i>^2^. The threshold
expression of
<i>F</i>^2^ > \s(<i>F</i>^2^) is used only for calculating <i>R</i>-factors(gt)
<i>etc</i>. and is
not relevant to the choice of reflections for refinement. <i>R</i>-factors
based
on <i>F</i>^2^ are statistically about twice as large as those based on
<i>F</i>, and <i>R</i>-
factors based on ALL data will be even larger.
;
_reflns_number_total     2102
_reflns_number_gt     1751
_reflns_threshold_expression     I>2\s(I)
_refine_ls_structure_factor_coef     Fsqd
_refine_ls_matrix_type     full
_refine_ls_R_factor_all     0.0408
_refine_ls_R_factor_gt     0.0300
_refine_ls_wR_factor_gt     0.0685
_refine_ls_wR_factor_ref     0.0716
_refine_ls_goodness_of_fit_ref     0.993
_refine_ls_restrained_S_all     0.993
_refine_ls_number_reflns     2102
_refine_ls_number_parameters     119
_refine_ls_number_restraints     0
_refine_ls_hydrogen_treatment     constr
_refine_ls_weighting_scheme     calc
_refine_ls_weighting_details
         'calc w=1/[\s^2^(Fo^2^)+(0.0337P)^2^+0.5879P] where P=(Fo^2^+2Fc^2^)/3'
_atom_sites_solution_hydrogens     geom
_atom_sites_solution_primary     direct
_atom_sites_solution_secondary     difmap
_refine_ls_shift/su_max     0.030
_refine_ls_shift/su_mean     0.003
_refine_diff_density_max     0.448
_refine_diff_density_min     -0.505
_refine_ls_extinction_method     'SHELXL97 (Sheldrick, 2008)'
_refine_ls_extinction_coef     0.0094(8)
_refine_ls_extinction_expression
                                  'Fc^*^=kFc[1+0.001xFc^2^\l^3^/sin(2\q)]^-1/4^'
loop_
    _atom_type_symbol
    _atom_type_description
    _atom_type_scat_dispersion_real
    _atom_type_scat_dispersion_imag
    _atom_type_scat_source
    'C' 'C' 0.0033 0.0016
                         'International Tables Vol C Tables 4.2.6.8 and 6.1.1.4'
    'H' 'H' 0.0000 0.0000
                         'International Tables Vol C Tables 4.2.6.8 and 6.1.1.4'
    'O' 'O' 0.0106 0.0060
                         'International Tables Vol C Tables 4.2.6.8 and 6.1.1.4'
    'Zn' 'Zn' 0.2839 1.4301
                         'International Tables Vol C Tables 4.2.6.8 and 6.1.1.4'
_computing_data_collection     'XSCANS (Bruker, 2000)'
_computing_cell_refinement     'XSCANS (Bruker, 2000)'
_computing_data_reduction     'XSCANS (Bruker, 2000)'
_computing_structure_solution     'SHELXS97 (Sheldrick, 2008)'
_computing_structure_refinement     'SHELXL97 (Sheldrick, 2008)'
_computing_molecular_graphics     'SHELXTL (Sheldrick, 2008)'
_computing_publication_material     'SHELXTL (Sheldrick, 2008)'
loop_
    _atom_site_type_symbol
    _atom_site_label
    _atom_site_fract_x
    _atom_site_fract_y
    _atom_site_fract_z
    _atom_site_U_iso_or_equiv
    _atom_site_adp_type
    _atom_site_calc_flag
    _atom_site_refinement_flags
    _atom_site_occupancy
    _atom_site_disorder_assembly
    _atom_site_disorder_group
    Zn Zn 0.76227(2) 0.14144(5) 0.65837(2) 0.02431(11) Uani d . 1 . .
    O O1 0.73409(15) 0.0926(3) 0.82160(13) 0.0323(4) Uani d . 1 . .
    O O2 0.91409(16) 0.3091(3) 0.69490(15) 0.0349(4) Uani d . 1 . .
    O O3 0.82248(17) -0.1945(3) 0.64048(13) 0.0307(4) Uani d . 1 . .
    O O4 0.80776(17) 0.1349(3) 0.49645(13) 0.0310(4) Uani d . 1 . .
    O O5 0.90455(17) -0.0608(4) 0.37503(13) 0.0367(4) Uani d . 1 . .
    O O6 0.58388(16) 0.0302(3) 0.63177(15) 0.0339(4) Uani d . 1 . .
    O O7 0.66840(15) 0.4419(3) 0.64627(14) 0.0299(4) Uani d . 1 . .
    O O8 0.49499(15) 0.6096(3) 0.62300(13) 0.0275(4) Uani d . 1 . .
    C C1 0.8665(2) -0.2479(4) 0.53732(19) 0.0297(5) Uani d . 1 . .
    H H1A 0.8215 -0.3727 0.5062 0.036 Uiso calc R 1 . .
    H H1B 0.9477 -0.2968 0.5444 0.036 Uiso calc R 1 . .
    C C2 0.8588(2) -0.0423(4) 0.46432(18) 0.0242(5) Uani d . 1 . .
    C C3 0.4989(2) 0.2052(4) 0.62244(18) 0.0242(5) Uani d . 1 . .
    H H2A 0.4422 0.1896 0.6787 0.029 Uiso calc R 1 . .
    H H2B 0.4575 0.1927 0.5542 0.029 Uiso calc R 1 . .
    C C4 0.5587(2) 0.4364(4) 0.63092(16) 0.0218(4) Uani d . 1 . .
    H H3 0.7697 -0.2865 0.6547 0.050 Uiso d . 1 . .
    H H4 0.5587 -0.1048 0.6293 0.050 Uiso d . 1 . .
    H H5 0.9803 0.2654 0.6719 0.050 Uiso d . 1 . .
    H H6 0.9284 0.3898 0.7563 0.050 Uiso d . 1 . .
    H H7 0.6612 0.0892 0.8427 0.050 Uiso d . 1 . .
    H H8 0.7688 0.1759 0.8742 0.050 Uiso d . 1 . .
loop_
    _atom_site_aniso_label
    _atom_site_aniso_U_11
    _atom_site_aniso_U_22
    _atom_site_aniso_U_33
    _atom_site_aniso_U_12
    _atom_site_aniso_U_13
    _atom_site_aniso_U_23
    Zn 0.02730(16) 0.01890(15) 0.02686(15) 0.00221(12) 0.00378(10) -0.00151(11)
    O1 0.0314(9) 0.0381(10) 0.0275(8) -0.0050(8) 0.0044(7) -0.0032(7)
    O2 0.0280(9) 0.0360(10) 0.0408(10) -0.0002(8) 0.0038(7) -0.0114(8)
    O3 0.0452(10) 0.0204(8) 0.0269(8) 0.0026(8) 0.0121(7) 0.0011(7)
    O4 0.0404(10) 0.0270(9) 0.0260(8) 0.0094(8) 0.0063(7) 0.0037(7)
    O5 0.0435(11) 0.0390(11) 0.0280(9) 0.0100(9) 0.0116(8) 0.0036(8)
    O6 0.0327(10) 0.0161(8) 0.0527(11) 0.0002(8) -0.0013(8) -0.0041(8)
    O7 0.0268(9) 0.0174(8) 0.0457(10) 0.0012(7) 0.0026(7) -0.0014(8)
    O8 0.0294(9) 0.0198(8) 0.0333(9) 0.0036(7) 0.0046(7) 0.0029(7)
    C1 0.0414(14) 0.0203(11) 0.0277(12) 0.0026(11) 0.0100(10) -0.0006(10)
    C2 0.0216(11) 0.0255(12) 0.0257(11) -0.0017(10) 0.0017(8) 0.0014(9)
    C3 0.0294(12) 0.0196(10) 0.0238(10) -0.0008(10) -0.0008(9) -0.0002(9)
    C4 0.0284(11) 0.0185(10) 0.0188(9) -0.0011(9) 0.0049(8) 0.0010(8)
_geom_special_details
;
All e.s.d.'s (except the e.s.d. in the dihedral angle between two l.s. planes)
are estimated using the full covariance matrix. The cell e.s.d.'s are taken
into account individually in the estimation of e.s.d.'s in distances, angles
and torsion angles; correlations between e.s.d.'s in cell parameters are only
used when they are defined by crystal symmetry. An approximate (isotropic)
treatment of cell e.s.d.'s is used for estimating e.s.d.'s involving l.s.
planes.
;
loop_
    _geom_bond_atom_site_label_1
    _geom_bond_atom_site_label_2
    _geom_bond_site_symmetry_2
    _geom_bond_distance
    _geom_bond_publ_flag
    Zn O2 . 2.0325(19) ?
    Zn O7 . 2.0630(17) ?
    Zn O1 . 2.0935(17) ?
    Zn O3 . 2.0974(18) ?
    Zn O4 . 2.1019(17) ?
    Zn O6 . 2.1531(19) ?
    O1 H7 . 0.8768 ?
    O1 H8 . 0.9037 ?
    O2 H5 . 0.8522 ?
    O2 H6 . 0.9135 ?
    O3 C1 . 1.429(3) ?
    O3 H3 . 0.8293 ?
    O4 C2 . 1.259(3) ?
    O5 C2 . 1.247(3) ?
    O6 C3 . 1.412(3) ?
    O6 H4 . 0.8417 ?
    O7 C4 . 1.261(3) ?
    O8 C4 . 1.250(3) ?
    C1 C2 . 1.513(3) ?
    C1 H1A . 0.9700 ?
    C1 H1B . 0.9700 ?
    C3 C4 . 1.518(3) ?
    C3 H2A . 0.9700 ?
    C3 H2B . 0.9700 ?
loop_
    _geom_angle_atom_site_label_1
    _geom_angle_atom_site_label_2
    _geom_angle_atom_site_label_3
    _geom_angle_site_symmetry_1
    _geom_angle_site_symmetry_3
    _geom_angle
    _geom_angle_publ_flag
    O2 Zn O7 . . 92.38(7) ?
    O2 Zn O1 . . 89.65(7) ?
    O7 Zn O1 . . 95.65(7) ?
    O2 Zn O3 . . 101.47(8) ?
    O7 Zn O3 . . 164.27(7) ?
    O1 Zn O3 . . 91.89(7) ?
    O2 Zn O4 . . 89.99(7) ?
    O7 Zn O4 . . 94.74(7) ?
    O1 Zn O4 . . 169.61(7) ?
    O3 Zn O4 . . 78.01(7) ?
    O2 Zn O6 . . 167.62(7) ?
    O7 Zn O6 . . 76.15(7) ?
    O1 Zn O6 . . 86.90(7) ?
    O3 Zn O6 . . 90.53(7) ?
    O4 Zn O6 . . 95.53(7) ?
    Zn O1 H7 . . 117.5 ?
    Zn O1 H8 . . 124.3 ?
    H7 O1 H8 . . 101.3 ?
    Zn O2 H5 . . 122.2 ?
    Zn O2 H6 . . 125.1 ?
    H5 O2 H6 . . 107.2 ?
    C1 O3 Zn . . 115.05(14) ?
    C1 O3 H3 . . 108.8 ?
    Zn O3 H3 . . 110.3 ?
    C2 O4 Zn . . 116.58(15) ?
    C3 O6 Zn . . 115.85(14) ?
    C3 O6 H4 . . 116.5 ?
    Zn O6 H4 . . 127.6 ?
    C4 O7 Zn . . 120.00(16) ?
    O3 C1 C2 . . 110.72(19) ?
    O3 C1 H1A . . 109.5 ?
    C2 C1 H1A . . 109.5 ?
    O3 C1 H1B . . 109.5 ?
    C2 C1 H1B . . 109.5 ?
    H1A C1 H1B . . 108.1 ?
    O5 C2 O4 . . 124.2(2) ?
    O5 C2 C1 . . 116.8(2) ?
    O4 C2 C1 . . 119.00(19) ?
    O6 C3 C4 . . 109.64(19) ?
    O6 C3 H2A . . 109.7 ?
    C4 C3 H2A . . 109.7 ?
    O6 C3 H2B . . 109.7 ?
    C4 C3 H2B . . 109.7 ?
    H2A C3 H2B . . 108.2 ?
    O8 C4 O7 . . 124.3(2) ?
    O8 C4 C3 . . 117.4(2) ?
    O7 C4 C3 . . 118.3(2) ?
loop_
    _geom_torsion_atom_site_label_1
    _geom_torsion_atom_site_label_2
    _geom_torsion_atom_site_label_3
    _geom_torsion_atom_site_label_4
    _geom_torsion_site_symmetry_1
    _geom_torsion_site_symmetry_2
    _geom_torsion_site_symmetry_3
    _geom_torsion_site_symmetry_4
    _geom_torsion
    _geom_torsion_publ_flag
    O2 Zn O3 C1 . . . . -84.29(19) ?
    O7 Zn O3 C1 . . . . 67.0(3) ?
    O1 Zn O3 C1 . . . . -174.31(18) ?
    O4 Zn O3 C1 . . . . 3.24(18) ?
    O6 Zn O3 C1 . . . . 98.77(18) ?
    O2 Zn O4 C2 . . . . 94.74(19) ?
    O7 Zn O4 C2 . . . . -172.86(19) ?
    O1 Zn O4 C2 . . . . 6.7(5) ?
    O3 Zn O4 C2 . . . . -6.98(18) ?
    O6 Zn O4 C2 . . . . -96.36(19) ?
    O2 Zn O6 C3 . . . . 21.4(5) ?
    O7 Zn O6 C3 . . . . -1.22(16) ?
    O1 Zn O6 C3 . . . . 95.41(17) ?
    O3 Zn O6 C3 . . . . -172.75(16) ?
    O4 Zn O6 C3 . . . . -94.73(17) ?
    O2 Zn O7 C4 . . . . -174.79(18) ?
    O1 Zn O7 C4 . . . . -84.91(18) ?
    O3 Zn O7 C4 . . . . 33.4(4) ?
    O4 Zn O7 C4 . . . . 95.01(18) ?
    O6 Zn O7 C4 . . . . 0.47(17) ?
    Zn O3 C1 C2 . . . . 0.1(3) ?
    Zn O4 C2 O5 . . . . -170.4(2) ?
    Zn O4 C2 C1 . . . . 9.4(3) ?
    O3 C1 C2 O5 . . . . 173.5(2) ?
    O3 C1 C2 O4 . . . . -6.3(3) ?
    Zn O6 C3 C4 . . . . 1.6(2) ?
    Zn O7 C4 O8 . . . . 179.73(17) ?
    Zn O7 C4 C3 . . . . 0.3(3) ?
    O6 C3 C4 O8 . . . . 179.2(2) ?
    O6 C3 C4 O7 . . . . -1.3(3) ?
loop_
    _geom_hbond_atom_site_label_D
    _geom_hbond_atom_site_label_H
    _geom_hbond_atom_site_label_A
    _geom_hbond_site_symmetry_A
    _geom_hbond_distance_DH
    _geom_hbond_distance_HA
    _geom_hbond_distance_DA
    _geom_hbond_angle_DHA
    O1 H8 O4 4_566 0.90 1.93 2.821(3) 167
    O1 H7 O8 2_646 0.88 1.84 2.716(3) 174
    O2 H6 O5 4_566 0.91 1.82 2.697(3) 161
    O2 H5 O5 3_756 0.85 1.88 2.688(3) 158
    O6 H4 O8 1_545 0.84 1.82 2.665(2) 177
    O3 H3 O7 1_545 0.83 1.97 2.761(3) 160
data_global
_journal_date_recd_electronic     2008-11-05
_journal_date_accepted     2008-11-24
_journal_name_full     'Acta Crystallographica, Section E'
_journal_year     2008
_journal_volume     64
_journal_issue     12
_journal_page_first     m1635
_journal_page_last     m1635
_journal_paper_category     QM
_journal_coeditor_code     SU2079
_publ_contact_author_name     'Margaret E. Kastner'
_publ_contact_author_address
;
Department of Chemistry
Bucknell University
Lewisburg
PA 17837
USA
;
_publ_contact_author_email     'kastner@bucknell.edu'
_publ_contact_author_fax     '5705771739'
_publ_contact_author_phone     '5705771452'
_publ_section_title
;
Redetermination of <i>cis</i>-diaquadiglycolatozinc(II)
;
loop_
    _publ_author_name
    _publ_author_footnote
    _publ_author_address
    'Kennedy, Paul' .
;
Department of Chemistry
Bucknell University
Lewisburg
PA 17837
USA
;
    'Francis, Neferterneken' .
;
Department of Chemistry
Bucknell University
Lewisburg
PA 17837
USA
;
    'Rovnyak, David' .
;
Department of Chemistry
Bucknell University
Lewisburg
PA 17837
USA
;
    'Kastner, Margaret E.' .
;
Department of Chemistry
Bucknell University
Lewisburg
PA 17837
USA
;
