# Supplementary material for: Redetermination of cis-diaqua­diglycolato­zinc(II)
Source: Acta Crystallogr Sect E Struct Rep Online. 2008 Nov 29;64(Pt 12):m1635. doi: 10.1107/S1600536808039585 (PMC2959985; doi:10.1107/S1600536808039585)
Supplement: Supplementary file 2 [file e-64-m1635-Isup2.hkl]

# 
# h,k,l, Fc-squared, Fo-squared, sigma(Fo-squared) and status flag 
# 
data_I
_shelx_title ' Diaquadiglycolatozinc(II) in P2(1)/c' 
_shelx_refln_list_code          4 
_shelx_F_calc_maximum      170.95 
_exptl_crystal_F_000       512.00 
_reflns_d_resolution_high  0.7452 
 
loop_ 
 _symmetry_equiv_pos_as_xyz 
 'x, y, z' 
 '-x, y+1/2, -z+1/2' 
 '-x, -y, -z' 
 'x, -y-1/2, z-1/2' 
 
_cell_length_a    11.3910 
_cell_length_b     5.8570 
_cell_length_c    12.5110 
_cell_angle_alpha  90.000 
_cell_angle_beta   91.198 
_cell_angle_gamma  90.000 
 
_shelx_F_squared_multiplier     1.000 
 
loop_ 
 _refln_index_h 
 _refln_index_k 
 _refln_index_l 
 _refln_F_squared_calc 
 _refln_F_squared_meas 
 _refln_F_squared_sigma 
 _refln_observed_status 
   2   0   0     8278.23     7686.48     50.46 o 
   3   0   0    16396.99    15465.82     87.37 o 
   4   0   0     5634.69     5301.31     62.24 o 
   5   0   0       59.35      111.12      7.17 o 
   6   0   0     3908.36     3792.73     63.41 o 
   7   0   0     1934.73     1960.81     51.34 o 
   8   0   0     1767.28     1906.53     57.33 o 
   9   0   0      785.36      806.12     24.25 o 
  10   0   0      384.60      388.53     17.77 o 
  11   0   0      810.22      853.33     29.06 o 
  12   0   0     1682.92     1750.94     48.30 o 
  13   0   0       77.65       62.73     15.31 o 
  14   0   0       14.87       48.39     16.30 o 
  15   0   0      245.60      248.45     21.89 o 
   1   1   0     9580.18     8801.42     39.85 o 
   2   1   0      545.05      589.96     13.06 o 
   3   1   0     6700.84     6759.91     88.94 o 
   4   1   0       38.40       46.73      4.02 o 
   5   1   0     8330.76     8136.16    107.39 o 
   6   1   0     1173.68     1193.67     27.68 o 
   7   1   0     2333.78     2323.72     40.15 o 
   8   1   0     1541.55     1693.91     41.03 o 
   9   1   0      319.61      337.49     11.09 o 
  10   1   0      331.21      316.38     11.58 o 
  11   1   0      467.27      493.56     14.23 o 
  12   1   0      204.57      220.87     12.17 o 
  13   1   0      219.77      223.32     13.25 o 
  14   1   0      204.03      203.79     14.23 o 
  15   1   0        8.49       18.16     12.07 o 
   0   2   0        6.79        5.79      4.12 o 
   1   2   0     1988.54     1966.60     24.54 o 
   2   2   0      345.62      310.59      8.54 o 
   3   2   0     1657.25     1745.05     39.07 o 
   4   2   0      878.41      936.28     34.06 o 
   5   2   0       39.29       44.17      7.46 o 
   6   2   0       51.32       78.73      9.52 o 
   7   2   0      615.40      641.30     19.44 o 
   8   2   0      166.45      154.71     13.35 o 
   9   2   0       45.33       49.97     11.68 o 
  10   2   0        5.77       12.27     11.29 o 
  12   2   0        0.11       15.12     12.76 o 
  13   2   0       46.09       17.37     15.02 o 
  14   2   0        3.32       11.19     15.51 o 
   1   3   0     6789.23     6489.28     52.62 o 
   2   3   0      846.47      950.91     32.30 o 
   3   3   0     2501.07     2514.26     51.44 o 
   4   3   0      994.89     1124.56     39.56 o 
   5   3   0     1047.50     1002.05     28.37 o 
   6   3   0       62.64       75.68     11.19 o 
   7   3   0       20.90       13.84     10.41 o 
   8   3   0       30.63       16.49     11.29 o 
   9   3   0      305.80      283.99     17.47 o 
  10   3   0      209.74      192.69     16.88 o 
  11   3   0      236.74      246.59     18.75 o 
  12   3   0       19.20        5.60     14.04 o 
  13   3   0       55.83       63.02     17.47 o 
  14   3   0        5.87        0.00     16.59 o 
   0   4   0     3990.97     3956.67     71.36 o 
   1   4   0        3.75        6.09      4.91 o 
   2   4   0     4458.81     4461.13     76.47 o 
   3   4   0      344.40      356.63     13.64 o 
   4   4   0     5667.89     5791.04     91.98 o 
   5   4   0      219.62      194.66     13.15 o 
   6   4   0     1121.32     1148.22     35.04 o 
   7   4   0     1165.14     1137.71     35.73 o 
   8   4   0      894.70      914.78     27.49 o 
   9   4   0      192.40      192.40     17.18 o 
  10   4   0      221.05      230.68     18.95 o 
  11   4   0      101.65      125.16     17.57 o 
  12   4   0      160.16      164.62     20.03 o 
  13   4   0      103.37       96.00     19.53 o 
   1   5   0     2749.80     2629.60     48.10 o 
   2   5   0     1998.92     2064.57     61.45 o 
   3   5   0     2042.84     2005.08     70.68 o 
   4   5   0      163.98      177.97     13.35 o 
   5   5   0      815.95      796.10     25.72 o 
   6   5   0      248.75      224.79     16.10 o 
   7   5   0     1299.34     1197.69     39.76 o 
   8   5   0      357.53      344.75     20.81 o 
   9   5   0      606.59      563.75     26.41 o 
  10   5   0      124.94       98.56     17.96 o 
  11   5   0       36.62       63.90     17.87 o 
   0   6   0      155.43      178.95     14.33 o 
   1   6   0       47.35       56.54      8.05 o 
   2   6   0      500.26      494.55     19.44 o 
   3   6   0       47.15       33.57     12.07 o 
   4   6   0      302.57      306.76     17.87 o 
   5   6   0      391.54      343.08     19.34 o 
   6   6   0      274.72      242.46     18.85 o 
   7   6   0      152.70      170.02     18.36 o 
   8   6   0       19.70       20.71     14.23 o 
   9   6   0       20.38       25.62     16.30 o 
   1   7   0        4.65        9.13      8.74 o 
   2   7   0       58.51       75.19     14.33 o 
   3   7   0      141.96      117.01     15.51 o 
   4   7   0        2.69       12.76     13.06 o 
   5   7   0        1.24        0.00     15.31 o 
   6   7   0        1.93        0.00     15.31 o 
 -15   1   1        2.92       16.30     11.19 o 
 -14   1   1       30.92       19.53     10.80 o 
 -13   1   1        0.00        7.85      9.23 o 
 -12   1   1      298.14      331.60     13.94 o 
 -11   1   1        0.13        7.66      7.26 o 
 -10   1   1      164.13      185.23      9.91 o 
  -9   1   1      288.86      293.31     10.50 o 
  -8   1   1       16.47       62.24      8.25 o 
  -7   1   1     1453.42     1562.76     35.24 o 
  -6   1   1     3224.04     3243.12     43.19 o 
  -5   1   1      468.71      493.86      9.13 o 
  -4   1   1     1607.11     1598.88     25.92 o 
  -3   1   1     1683.44     1692.73     24.15 o 
  -2   1   1      670.08      721.50     14.33 o 
  -1   1   1       76.10       55.66      1.87 o 
   0   1   1     3971.15     3799.21     17.87 o 
   1   1   1    10649.31     9806.51     31.02 o 
   2   1   1     2892.20     2963.35     28.07 o 
   3   1   1    16786.42    15277.74     75.98 o 
   4   1   1     2818.27     3075.36     36.03 o 
   5   1   1     8521.62     8925.10     66.26 o 
   6   1   1      142.80      142.34      6.58 o 
   7   1   1     1623.70     1665.14     36.42 o 
   8   1   1      397.85      425.24     11.19 o 
   9   1   1     1138.28     1144.78     23.95 o 
  10   1   1       32.00       39.85      7.95 o 
  11   1   1      424.83      470.40     14.14 o 
  12   1   1       84.73       89.62     10.01 o 
  13   1   1      280.84      313.24     14.23 o 
  14   1   1        4.03       10.11     10.31 o 
  15   1   1       44.60       83.83     17.57 o 
 -14   2   1        8.50        0.00     18.16 o 
 -13   2   1      230.54      233.24     20.03 o 
 -12   2   1       14.45       15.41     13.45 o 
 -11   2   1     1098.52     1138.40     39.56 o 
 -10   2   1        5.87       26.80     11.09 o 
  -9   2   1      465.83      462.64     18.65 o 
  -8   2   1     2471.06     2381.44     68.13 o 
  -7   2   1     2233.66     2280.92     63.22 o 
  -6   2   1      250.15      226.66     11.88 o 
  -5   2   1     1714.85     1739.55     54.09 o 
  -4   2   1     3814.07     3688.68     65.18 o 
  -3   2   1     9181.37     8734.86     85.60 o 
  -2   2   1     3614.75     3186.18     46.73 o 
  -1   2   1      172.36      181.99      4.71 o 
   0   2   1     8886.43     8412.49     49.77 o 
   1   2   1     2616.13     2620.08     28.76 o 
   2   2   1     5989.05     5471.23     61.55 o 
   3   2   1     1167.43     1178.16     33.28 o 
   4   2   1    16496.06    15114.88    120.45 o 
   5   2   1      734.17      780.89     21.60 o 
   6   2   1     8971.74     9063.81    111.22 o 
   7   2   1        0.17        1.18      8.93 o 
   8   2   1     4845.37     4655.59     93.84 o 
   9   2   1        0.21        1.37     10.21 o 
  10   2   1     1024.78     1042.00     33.08 o 
  11   2   1      388.43      442.62     20.71 o 
  12   2   1      706.72      727.68     28.57 o 
  13   2   1       22.08       24.34     14.53 o 
  14   2   1      149.19      176.79     20.61 o 
 -14   3   1      415.55      425.54     27.09 o 
 -13   3   1        5.70       26.11     16.88 o 
 -12   3   1      406.63      379.89     22.87 o 
 -11   3   1       91.13       89.82     15.51 o 
 -10   3   1      826.19      881.31     27.58 o 
  -9   3   1      263.16      239.03     16.59 o 
  -8   3   1      803.32      813.09     23.26 o 
  -7   3   1        2.62        0.00     10.11 o 
  -6   3   1      566.17      558.45     18.36 o 
  -5   3   1       41.16       38.09      8.83 o 
  -4   3   1     3835.24     3665.32     67.93 o 
  -3   3   1     3031.76     2968.06     55.27 o 
  -2   3   1     4812.23     4758.37     68.71 o 
  -1   3   1     4770.55     4391.63     45.45 o 
   0   3   1     1702.90     1675.45     28.07 o 
   1   3   1     4876.56     4833.56     46.73 o 
   2   3   1     1877.58     1812.29     43.39 o 
   3   3   1     8391.35     8395.51     92.67 o 
   4   3   1      442.86      470.89     14.14 o 
   5   3   1     2991.87     2876.18     65.67 o 
   6   3   1      177.68      193.77     12.86 o 
   7   3   1     1619.66     1648.06     59.59 o 
   8   3   1      130.49      110.04     12.96 o 
   9   3   1     1766.17     1771.75     68.03 o 
  10   3   1       43.46       28.07     12.47 o 
  11   3   1      404.10      418.37     22.18 o 
  12   3   1       73.09       56.64     15.12 o 
  13   3   1      174.59      191.12     20.42 o 
  14   3   1        8.67       43.98     17.47 o 
 -13   4   1       27.65       38.28     18.36 o 
 -12   4   1       20.88       13.25     15.71 o 
 -11   4   1      457.05      445.17     24.84 o 
 -10   4   1       18.97       42.31     15.12 o 
  -9   4   1      851.88      797.09     26.60 o 
  -8   4   1        7.61        9.23     11.58 o 
  -7   4   1      236.25      245.02     15.80 o 
  -6   4   1        4.66       22.87     10.50 o 
  -5   4   1      273.08      280.26     14.23 o 
  -4   4   1      975.16      977.12     25.52 o 
  -3   4   1       11.63        5.20      7.95 o 
  -2   4   1      231.75      226.07     11.78 o 
  -1   4   1        8.11       12.56      5.20 o 
   0   4   1        2.86        3.93      5.01 o 
   1   4   1     2310.03     2324.70     39.36 o 
   2   4   1      435.77      444.48     14.23 o 
   3   4   1      324.91      366.15     13.94 o 
   4   4   1      440.95      430.64     15.61 o 
   5   4   1        2.93        4.91      9.23 o 
   6   4   1       59.59       51.44     11.78 o 
   7   4   1       14.91        0.00     10.31 o 
   8   4   1      355.31      364.58     18.85 o 
   9   4   1       27.70       31.51     13.64 o 
  10   4   1      473.07      433.98     22.58 o 
  11   4   1       82.19       52.91     17.47 o 
  12   4   1       15.92       26.90     16.10 o 
  13   4   1       24.84        6.68     16.69 o 
 -11   5   1       35.23       19.44     17.28 o 
 -10   5   1        1.34        0.00     15.31 o 
  -9   5   1        0.20        3.53     13.45 o 
  -8   5   1       40.34       47.81     13.94 o 
  -7   5   1      123.10       87.46     14.23 o 
  -6   5   1      173.82      175.71     15.02 o 
  -5   5   1      148.01      165.31     13.25 o 
  -4   5   1      129.42      127.91     12.66 o 
  -3   5   1      561.41      522.52     17.57 o 
  -2   5   1      319.61      314.42     14.92 o 
  -1   5   1       46.11       49.28      7.26 o 
   0   5   1      128.33      121.33      8.05 o 
   1   5   1      726.04      718.06     14.53 o 
   2   5   1      109.31      116.32     11.49 o 
   3   5   1       21.09       25.33      9.23 o 
   4   5   1       87.58       64.10     10.99 o 
   5   5   1      556.11      605.37     20.32 o 
   6   5   1      226.38      235.89     16.30 o 
   7   5   1      294.92      277.51     17.67 o 
   8   5   1       41.72       48.20     13.94 o 
   9   5   1      360.27      336.99     21.50 o 
  10   5   1       42.57       61.16     15.90 o 
  11   5   1        0.67        0.00     14.92 o 
  -9   6   1      326.46      355.55     24.05 o 
  -8   6   1        1.00        0.00     13.45 o 
  -7   6   1      272.38      288.80     20.22 o 
  -6   6   1       62.22       65.47     14.53 o 
  -5   6   1      110.19       87.46     13.74 o 
  -4   6   1      298.30      324.72     17.67 o 
  -3   6   1      430.05      417.19     18.85 o 
  -2   6   1      272.99      253.56     16.00 o 
  -1   6   1     1145.26     1205.35     24.93 o 
   0   6   1     1197.90     1181.59     26.11 o 
   1   6   1      747.84      745.94     18.06 o 
   2   6   1     2046.86     2220.35     74.31 o 
   3   6   1      116.11       91.68     12.96 o 
   4   6   1      984.05     1030.13     32.49 o 
   5   6   1        4.51       13.74     11.09 o 
   6   6   1      320.44      321.29     20.42 o 
   7   6   1       70.10       62.82     14.63 o 
   8   6   1      431.41      428.58     24.05 o 
   9   6   1       13.81       11.19     15.51 o 
  -6   7   1      371.27      375.77     23.36 o 
  -5   7   1       99.22      101.50     16.69 o 
  -4   7   1      305.71      295.57     20.12 o 
  -3   7   1      256.38      242.07     18.95 o 
  -2   7   1      392.21      355.35     20.91 o 
  -1   7   1      819.52      766.85     18.75 o 
   0   7   1      362.03      364.19     14.43 o 
   1   7   1      674.88      669.96     17.87 o 
   2   7   1      381.81      370.57     20.91 o 
   3   7   1      215.64      186.71     17.67 o 
   4   7   1       89.17       62.33     15.61 o 
   5   7   1      938.13      938.15     31.41 o 
   6   7   1       50.28       41.23     15.61 o 
 -15   0   2      360.18      406.69     24.93 o 
 -14   0   2      134.16      145.87     17.18 o 
 -13   0   2      612.48      549.81     24.34 o 
 -12   0   2        5.09        0.00     12.66 o 
 -11   0   2     1378.80     1417.48     40.54 o 
 -10   0   2      924.77      889.65     28.37 o 
  -9   0   2      853.11      885.43     27.78 o 
  -8   0   2       97.15      134.48     10.80 o 
  -7   0   2     2250.05     2110.41     51.93 o 
  -6   0   2      243.99      270.34     10.21 o 
  -5   0   2     1730.03     1531.94     37.11 o 
  -4   0   2       59.95       73.92      5.69 o 
  -3   0   2       28.79       21.60      4.61 o 
  -2   0   2     2589.58     2626.16     33.18 o 
  -1   0   2    15288.45    12777.91     41.82 o 
   0   0   2     1378.34     1430.73     15.02 o 
   1   0   2    24177.01    20010.09     58.21 o 
   2   0   2       66.30       69.60      5.30 o 
   3   0   2     8396.05     8439.19     74.11 o 
   4   0   2    12715.25    11884.62     96.40 o 
   5   0   2     4408.19     4390.84     66.46 o 
   6   0   2    10157.96    10309.99    109.16 o 
   7   0   2       13.99        7.17      7.66 o 
   8   0   2     1857.95     1965.23     62.14 o 
   9   0   2        4.84       17.18     10.21 o 
  10   0   2     2706.50     2903.87     79.32 o 
  11   0   2     1093.48     1085.49     34.85 o 
  12   0   2     1398.77     1470.39     46.23 o 
  13   0   2       22.83       14.63     13.74 o 
  14   0   2      640.16      570.72     26.99 o 
  15   0   2        1.28        0.00     18.26 o 
 -15   1   2      227.32      243.15     15.80 o 
 -14   1   2      144.87      143.91     13.15 o 
 -13   1   2      225.00      254.64     13.45 o 
 -12   1   2      787.13      811.81     18.45 o 
 -11   1   2       83.39       90.70      9.13 o 
 -10   1   2      820.38      856.18     18.85 o 
  -9   1   2      343.61      300.48     10.60 o 
  -8   1   2     1592.14     1533.70     35.93 o 
  -7   1   2        6.24       12.66      5.10 o 
  -6   1   2     3054.21     3010.67     41.42 o 
  -5   1   2      768.81      807.20     20.61 o 
  -4   1   2      379.03      310.88      6.28 o 
  -3   1   2       62.10       66.75      3.73 o 
  -2   1   2     2329.17     2301.93     45.55 o 
  -1   1   2     2998.43     2839.08     17.77 o 
   0   1   2     5948.54     5610.03     28.86 o 
   1   1   2     2124.29     2154.49     17.47 o 
   2   1   2       18.63       30.14      3.63 o 
   3   1   2       90.73      123.29      5.01 o 
   4   1   2     4286.04     4274.52     43.00 o 
   5   1   2      923.30      927.15     24.25 o 
   6   1   2     5147.84     5355.88     57.13 o 
   7   1   2     3991.24     4167.81     55.17 o 
   8   1   2      266.98      296.65     10.21 o 
   9   1   2     2815.27     2756.23     53.20 o 
  10   1   2       44.34       54.19      8.25 o 
  11   1   2      982.22     1034.94     22.28 o 
  12   1   2       34.68       27.09      9.52 o 
  13   1   2      419.61      429.46     16.10 o 
  14   1   2        6.20       12.76     10.41 o 
  15   1   2      141.25      132.13     14.33 o 
 -14   2   2       78.73       91.59     18.36 o 
 -13   2   2       92.13       77.45     15.90 o 
 -12   2   2        1.33        0.00     12.56 o 
 -11   2   2        3.26       16.59     12.17 o 
 -10   2   2      113.68      106.61     13.64 o 
  -9   2   2      125.63      150.78     13.15 o 
  -8   2   2       71.88       68.91     11.49 o 
  -7   2   2      691.41      661.91     18.55 o 
  -6   2   2       10.00       45.65      8.54 o 
  -5   2   2       21.40       17.67      6.87 o 
  -4   2   2       90.00       87.17      7.95 o 
  -3   2   2      874.13      881.90     31.80 o 
  -2   2   2     6975.79     6986.77     71.66 o 
  -1   2   2     2406.62     2359.65     28.66 o 
   0   2   2       33.82       38.48      3.63 o 
   1   2   2      383.96      384.51      7.36 o 
   2   2   2     6334.62     6244.85     67.83 o 
   3   2   2      261.87      288.60      9.62 o 
   4   2   2       56.06       66.26      7.36 o 
   5   2   2       17.82       26.50      7.36 o 
   6   2   2      190.42      203.00     11.78 o 
   7   2   2      104.48       95.71     11.19 o 
   8   2   2      107.51      109.35     12.47 o 
   9   2   2       72.94       77.25     12.27 o 
  10   2   2      101.67       88.84     13.25 o 
  11   2   2        5.09        0.00     11.68 o 
  12   2   2       43.50       43.88     14.04 o 
  13   2   2       12.89        0.00     14.53 o 
  14   2   2       23.42       43.98     16.79 o 
 -14   3   2      111.43      136.35     20.03 o 
 -13   3   2       44.17       28.57     17.37 o 
 -12   3   2       96.07       82.16     16.69 o 
 -11   3   2        4.71        0.00     12.56 o 
 -10   3   2      498.80      534.50     22.48 o 
  -9   3   2      386.49      338.07     18.55 o 
  -8   3   2       40.61       43.39     12.07 o 
  -7   3   2      196.96      197.60     14.92 o 
  -6   3   2      756.35      775.78     22.68 o 
  -5   3   2      101.66       90.31     10.80 o 
  -4   3   2      419.39      480.80     14.53 o 
  -3   3   2      663.77      670.65     18.36 o 
  -2   3   2      778.91      769.89     20.61 o 
  -1   3   2        1.21        0.20      3.83 o 
   0   3   2     2996.92     2973.56     37.79 o 
   1   3   2     1320.51     1302.53     26.60 o 
   2   3   2     3063.62     3120.90     56.44 o 
   3   3   2      423.72      408.06     12.47 o 
   4   3   2      245.05      292.62     12.17 o 
   5   3   2     1395.36     1433.77     49.57 o 
   6   3   2      848.41      867.17     23.46 o 
   7   3   2       30.07       28.66     11.09 o 
   8   3   2       10.24       17.96     10.41 o 
   9   3   2     1791.77     1761.64     68.22 o 
  10   3   2      196.13      192.60     17.08 o 
  11   3   2      258.47      276.92     19.53 o 
  12   3   2        3.21        2.16     13.74 o 
  13   3   2      169.14      178.56     20.61 o 
 -13   4   2      213.81      234.02     22.77 o 
 -12   4   2      140.60      123.00     19.24 o 
 -11   4   2      728.01      693.82     27.58 o 
 -10   4   2        1.06        2.45     13.74 o 
  -9   4   2      959.10      976.63     32.39 o 
  -8   4   2        0.47       17.57     11.98 o 
  -7   4   2      713.26      725.92     23.26 o 
  -6   4   2        3.05        0.00     10.21 o 
  -5   4   2     1004.00     1003.52     30.63 o 
  -4   4   2       49.10       50.95      9.52 o 
  -3   4   2     2908.85     2805.11     62.82 o 
  -2   4   2       53.82       42.70      8.83 o 
  -1   4   2     1800.45     1823.09     35.34 o 
   0   4   2      612.88      616.86     13.06 o 
   1   4   2     1192.81     1239.02     32.59 o 
   2   4   2     1152.70     1123.97     43.49 o 
   3   4   2     2440.61     2471.55     61.65 o 
   4   4   2      529.63      564.14     18.26 o 
   5   4   2     1730.20     1844.78     72.74 o 
   6   4   2     1529.72     1497.58     59.00 o 
   7   4   2      919.20      901.04     26.01 o 
   8   4   2     1967.66     1999.98     73.92 o 
   9   4   2      250.76      256.11     17.87 o 
  10   4   2      904.09      891.91     28.96 o 
  11   4   2       11.44       14.33     15.12 o 
  12   4   2      362.74      336.60     24.34 o 
 -11   5   2       48.19        9.13     16.88 o 
 -10   5   2      423.22      415.03     25.42 o 
  -9   5   2       28.10        0.00     14.23 o 
  -8   5   2     1633.78     1624.90     49.18 o 
  -7   5   2        6.58        0.79     11.88 o 
  -6   5   2     1720.96     1766.64     66.95 o 
  -5   5   2       68.16       47.31     10.99 o 
  -4   5   2     1766.79     1900.93     64.20 o 
  -3   5   2       91.27       56.35     10.11 o 
  -2   5   2     1942.37     1897.40     60.86 o 
  -1   5   2      168.24      167.56      8.93 o 
   0   5   2      290.38      319.82     10.41 o 
   1   5   2      435.21      436.04     11.49 o 
   2   5   2     3250.69     3095.87     74.90 o 
   3   5   2      789.88      818.09     26.50 o 
   4   5   2     2097.85     2152.33     66.16 o 
   5   5   2     1586.60     1573.56     61.84 o 
   6   5   2      422.50      453.12     19.73 o 
   7   5   2     1017.97     1027.87     34.65 o 
   8   5   2      345.83      341.90     20.22 o 
   9   5   2      243.26      221.65     18.95 o 
  10   5   2      151.22      128.30     18.45 o 
  11   5   2      254.70      241.87     22.28 o 
  -9   6   2      139.21      111.61     19.63 o 
  -8   6   2        0.29        0.00     14.72 o 
  -7   6   2      420.95      380.09     21.99 o 
  -6   6   2        5.25        0.00     12.96 o 
  -5   6   2      412.17      433.59     20.12 o 
  -4   6   2       25.48       42.21     11.98 o 
  -3   6   2      611.00      630.40     21.79 o 
  -2   6   2       32.08       45.25     11.39 o 
  -1   6   2      848.17      884.16     20.61 o 
   0   6   2      100.96      105.53      9.03 o 
   1   6   2      385.59      373.81     12.66 o 
   2   6   2      206.03      213.90     15.22 o 
   3   6   2      171.08      201.53     15.51 o 
   4   6   2       73.73       69.99     12.96 o 
   5   6   2      346.68      320.01     19.34 o 
   6   6   2      241.35      247.86     18.65 o 
   7   6   2      212.54      214.09     19.44 o 
   8   6   2      170.11      201.23     20.42 o 
   9   6   2        1.05        0.00     23.17 o 
  -6   7   2        6.18        5.99     14.23 o 
  -5   7   2       50.12       38.97     14.33 o 
  -4   7   2        1.16       15.41     13.25 o 
  -3   7   2       35.60       25.72     13.55 o 
  -2   7   2       96.89      113.38     15.80 o 
  -1   7   2       86.58       88.05     10.31 o 
   0   7   2      289.97      305.58     13.84 o 
   1   7   2      101.12      110.14     10.90 o 
   3   7   2        0.02        8.83     12.37 o 
   4   7   2        1.07       31.80     13.94 o 
   5   7   2       69.89       63.12     15.12 o 
   6   7   2        1.61       21.11     15.80 o 
 -14   1   3       90.02      103.76     12.56 o 
 -13   1   3      425.69      422.30     15.90 o 
 -12   1   3       41.44       50.46      9.42 o 
 -11   1   3      269.47      271.13     11.49 o 
 -10   1   3       79.25       72.44      8.54 o 
  -9   1   3      262.53      262.88     10.21 o 
  -8   1   3      910.71      990.57     19.04 o 
  -7   1   3      412.79      426.81      9.82 o 
  -6   1   3     2261.68     2265.71     36.52 o 
  -5   1   3     2699.98     2611.93     35.73 o 
  -4   1   3      123.07       90.90      4.42 o 
  -3   1   3      608.11      607.63     12.17 o 
  -2   1   3     1650.66     1570.91     21.99 o 
  -1   1   3      106.70      124.47      2.94 o 
   0   1   3       51.28       43.49      2.55 o 
   1   1   3      665.21      812.69     12.47 o 
   2   1   3      132.79      105.82      4.61 o 
   3   1   3       12.58       52.81      7.26 o 
   4   1   3     2036.03     2116.60     32.10 o 
   5   1   3      521.28      561.69     12.07 o 
   6   1   3     5534.43     5838.06     63.12 o 
   7   1   3       66.14       70.28      6.97 o 
   8   1   3      427.75      461.07     11.98 o 
   9   1   3      301.74      335.03     11.58 o 
  10   1   3       72.70       71.36      9.33 o 
  11   1   3      272.89      273.78     12.47 o 
  12   1   3      218.89      216.45     12.37 o 
  13   1   3      103.37      101.30     11.88 o 
  14   1   3       52.02       46.43     10.99 o 
 -14   2   3      273.04      279.27     22.48 o 
 -13   2   3       15.70       16.10     14.04 o 
 -12   2   3     1708.20     1786.77     50.85 o 
 -11   2   3       84.39      106.31     14.43 o 
 -10   2   3      956.87      998.71     27.78 o 
  -9   2   3     2117.43     2145.26     68.13 o 
  -8   2   3     1254.79     1221.45     34.36 o 
  -7   2   3     1710.60     1681.93     53.89 o 
  -6   2   3     1471.96     1432.89     48.49 o 
  -5   2   3     5932.25     5445.80     78.33 o 
  -4   2   3     1298.24     1170.99     35.63 o 
  -3   2   3     2646.27     2287.79     43.68 o 
  -2   2   3      660.55      791.49     31.12 o 
  -1   2   3      335.45      309.51      6.48 o 
   0   2   3     1531.90     1464.40     24.84 o 
   1   2   3      389.04      321.39      6.58 o 
   2   2   3      167.33      194.36      8.05 o 
   3   2   3     8500.97     8362.72     87.66 o 
   4   2   3       75.78       85.99      7.85 o 
   5   2   3     1425.30     1353.57     44.47 o 
   6   2   3      310.45      316.09     13.94 o 
   7   2   3     5363.75     5210.11     93.26 o 
   8   2   3       10.67       25.13     10.41 o 
   9   2   3     1497.26     1535.76     62.04 o 
  10   2   3     1643.16     1693.22     75.00 o 
  11   2   3      747.19      757.72     25.33 o 
  12   2   3      542.16      530.18     23.66 o 
  13   2   3       56.04       60.27     15.51 o 
  14   2   3      415.91      444.68     25.82 o 
 -13   3   3      420.39      447.82     25.82 o 
 -12   3   3       66.13       48.98     14.82 o 
 -11   3   3      880.53      864.92     27.98 o 
 -10   3   3     1090.14     1067.53     33.77 o 
  -9   3   3      746.32      771.07     23.95 o 
  -8   3   3      601.80      632.56     20.71 o 
  -7   3   3      366.00      352.01     16.59 o 
  -6   3   3      427.83      450.57     17.28 o 
  -5   3   3      553.73      534.99     16.98 o 
  -4   3   3     3389.88     3451.71     70.58 o 
  -3   3   3      378.71      345.44     11.88 o 
  -2   3   3     2661.58     2481.67     55.85 o 
  -1   3   3      531.15      539.01     11.09 o 
   0   3   3     2853.51     2681.72     37.89 o 
   1   3   3      518.93      516.24     10.80 o 
   2   3   3     8528.27     8534.41     95.22 o 
   3   3   3       85.76       97.67      8.74 o 
   4   3   3     2548.91     2521.22     58.51 o 
   5   3   3      297.13      326.69     14.14 o 
   6   3   3      423.80      450.77     17.18 o 
   7   3   3      165.02      182.29     13.84 o 
   8   3   3     1868.54     1743.77     72.05 o 
   9   3   3      323.03      341.51     18.65 o 
  10   3   3      934.78      896.43     32.20 o 
  11   3   3      368.84      372.04     21.50 o 
  12   3   3      154.15      159.22     18.65 o 
  13   3   3      222.24      208.01     23.46 o 
 -12   4   3       37.21       27.68     17.77 o 
 -11   4   3       49.47       49.18     16.79 o 
 -10   4   3      371.99      351.33     21.99 o 
  -9   4   3      115.04      113.28     16.10 o 
  -8   4   3      414.73      424.46     21.01 o 
  -7   4   3       60.19       58.31     13.15 o 
  -6   4   3       10.94       26.60     11.98 o 
  -5   4   3      890.49      837.43     24.54 o 
  -4   4   3       12.03        9.62      8.83 o 
  -3   4   3     1454.68     1442.71     48.59 o 
  -2   4   3      297.06      280.55     13.35 o 
  -1   4   3     1143.57     1088.14     29.45 o 
   0   4   3        2.51        0.00      5.30 o 
   1   4   3      232.86      233.82      8.54 o 
   2   4   3      391.85      386.86     14.33 o 
   3   4   3      502.92      483.26     16.20 o 
   4   4   3      518.45      515.95     17.28 o 
   5   4   3      397.45      392.95     16.49 o 
   6   4   3        1.51        1.87      9.91 o 
   7   4   3      397.61      364.77     17.77 o 
   8   4   3      360.89      348.09     18.75 o 
   9   4   3      381.80      405.61     20.91 o 
  10   4   3      109.65      133.80     16.39 o 
  11   4   3       48.65       53.01     16.49 o 
  12   4   3        5.22        0.00     15.51 o 
 -11   5   3        0.34       17.67     16.79 o 
 -10   5   3       62.86       44.47     18.16 o 
  -9   5   3      332.44      286.73     21.99 o 
  -8   5   3       50.41       38.77     14.23 o 
  -7   5   3        4.51        3.73     11.39 o 
  -6   5   3      372.83      354.76     18.85 o 
  -5   5   3        1.97        2.06      9.42 o 
  -4   5   3        1.19        0.00      9.13 o 
  -3   5   3       15.43        5.40      8.93 o 
  -2   5   3      137.20      163.54     12.66 o 
  -1   5   3      112.16      127.12      8.64 o 
   0   5   3      119.43      124.47      8.25 o 
   1   5   3      654.33      628.93     14.53 o 
   2   5   3       42.18       33.38      9.72 o 
   3   5   3      213.98      203.20     13.84 o 
   4   5   3       15.55        2.65     10.41 o 
   5   5   3        2.92       22.68     10.41 o 
   6   5   3      345.64      344.16     18.65 o 
   7   5   3       14.18       16.49     11.78 o 
   8   5   3       60.43       58.70     14.72 o 
   9   5   3       23.60       25.82     13.84 o 
  10   5   3       64.67       53.01     18.55 o 
  11   5   3        5.71        0.00     15.41 o 
  -9   6   3       88.27       75.09     18.85 o 
  -8   6   3      356.61      315.01     22.77 o 
  -7   6   3      153.18      141.65     18.06 o 
  -6   6   3       33.52       16.88     12.96 o 
  -5   6   3      402.50      365.66     19.44 o 
  -4   6   3       46.85       35.54     11.98 o 
  -3   6   3      629.49      640.91     21.99 o 
  -2   6   3      140.28      130.36     14.04 o 
  -1   6   3     1167.97     1158.33     25.42 o 
   0   6   3        0.23        1.57      7.46 o 
   1   6   3      746.37      765.77     19.34 o 
   2   6   3        9.51        8.83     10.99 o 
   3   6   3      597.86      608.32     22.09 o 
   4   6   3       89.49       59.49     13.64 o 
   5   6   3      641.95      692.15     24.34 o 
   6   6   3      146.51      123.78     16.39 o 
   7   6   3      299.31      253.65     20.71 o 
   8   6   3      327.73      333.07     22.77 o 
   9   6   3      221.83      190.24     21.20 o 
  -6   7   3      734.87      657.10     29.06 o 
  -5   7   3      133.57      148.03     17.18 o 
  -4   7   3      435.00      427.70     23.76 o 
  -3   7   3        7.74       11.88     12.96 o 
  -2   7   3      871.76      882.49     31.02 o 
  -1   7   3       14.79       14.33      9.03 o 
   0   7   3      843.50      852.94     21.01 o 
   1   7   3       75.50       74.41     11.29 o 
   2   7   3      593.48      605.67     24.54 o 
   3   7   3       21.29       14.53     13.55 o 
   4   7   3      498.33      515.26     24.84 o 
   5   7   3        4.02        0.00     12.96 o 
   6   7   3      554.30      612.83     28.57 o 
 -14   0   4      668.89      683.90     28.07 o 
 -13   0   4      102.94      130.36     16.39 o 
 -12   0   4     3016.30     3074.18     98.16 o 
 -11   0   4        0.09        0.00     10.60 o 
 -10   0   4     1060.07     1143.70     35.44 o 
  -9   0   4       44.19       40.44     10.11 o 
  -8   0   4     4690.20     4548.39     81.67 o 
  -7   0   4       25.65       19.34      7.46 o 
  -6   0   4     5049.64     4808.43     72.64 o 
  -5   0   4     2377.02     2395.77     48.10 o 
  -4   0   4     8032.47     7454.12     77.16 o 
  -3   0   4       21.58       15.71      4.61 o 
  -2   0   4     1467.09     1330.11     29.06 o 
  -1   0   4    26164.06    22488.71    120.05 o 
   0   0   4    29223.94    25917.45    245.51 o 
   1   0   4       40.18       61.94      4.12 o 
   2   0   4      336.61      473.05     11.78 o 
   3   0   4     2577.72     2557.45     47.71 o 
   4   0   4     2418.15     2654.33     51.34 o 
   5   0   4      827.93      747.32     21.69 o 
   6   0   4       89.73       98.46      9.33 o 
   7   0   4     3068.02     3074.96     71.36 o 
   8   0   4       49.38       66.55     10.60 o 
   9   0   4      961.96      920.48     29.94 o 
  10   0   4      165.69      149.99     14.33 o 
  11   0   4     1686.23     1780.88     73.72 o 
  12   0   4      108.26       95.32     15.12 o 
  13   0   4      230.82      208.40     19.34 o 
  14   0   4      147.92      153.92     20.42 o 
 -14   1   4       17.28       20.71     10.31 o 
 -13   1   4      327.59      352.90     15.02 o 
 -12   1   4       55.73       53.79      9.52 o 
 -11   1   4     1029.60     1062.03     23.36 o 
 -10   1   4      205.03      211.74     10.21 o 
  -9   1   4     3541.93     3456.72     56.35 o 
  -8   1   4       77.20       70.28      7.46 o 
  -7   1   4     3763.83     3678.28     49.67 o 
  -6   1   4     1892.67     1986.92     34.55 o 
  -5   1   4     1990.38     1927.14     31.51 o 
  -4   1   4      637.75      595.36     11.49 o 
  -3   1   4     2032.88     1911.73     30.92 o 
  -2   1   4     3223.27     3165.57     33.08 o 
  -1   1   4     3377.18     3285.13     25.33 o 
   0   1   4     5057.98     4937.42     28.96 o 
   1   1   4       40.45       31.12      2.65 o 
   2   1   4       16.96       40.54      4.02 o 
   3   1   4      599.27      600.86     11.78 o 
   4   1   4      393.89      398.84      8.34 o 
   5   1   4     1318.93     1414.24     32.20 o 
   6   1   4     1478.62     1408.94     33.38 o 
   7   1   4       46.25       54.19      6.77 o 
   8   1   4     1028.87     1045.93     21.50 o 
   9   1   4       33.27       41.82      8.05 o 
  10   1   4     1256.49     1358.09     28.66 o 
  11   1   4        0.35        3.93      8.25 o 
  12   1   4      743.49      754.88     19.04 o 
  13   1   4      127.36      128.30     12.47 o 
  14   1   4      115.45      129.38     12.86 o 
 -14   2   4       35.29       85.50     18.16 o 
 -13   2   4        4.03        0.00     14.82 o 
 -12   2   4       18.24       10.70     15.02 o 
 -11   2   4        4.51        0.00     11.19 o 
 -10   2   4       26.85       27.98     11.78 o 
  -9   2   4       51.69       44.76     10.60 o 
  -8   2   4      595.79      593.30     18.75 o 
  -7   2   4        0.05        4.42      8.25 o 
  -6   2   4       14.22       28.86      7.95 o 
  -5   2   4      232.40      240.40     10.31 o 
  -4   2   4      763.15      821.63     35.83 o 
  -3   2   4       13.94       17.47      5.30 o 
  -2   2   4     1131.28     1172.17     36.61 o 
  -1   2   4        9.71        5.50      3.83 o 
   0   2   4      541.80      689.20     15.61 o 
   1   2   4      603.74      591.04     11.29 o 
   2   2   4      289.96      303.82     10.01 o 
   3   2   4     1673.77     1728.65     44.66 o 
   4   2   4     1152.45     1223.31     41.52 o 
   5   2   4     1236.02     1253.64     45.45 o 
   6   2   4      760.42      807.49     21.89 o 
   7   2   4      495.10      490.72     17.67 o 
   8   2   4       26.77       12.17     10.41 o 
   9   2   4      181.50      197.70     15.02 o 
  10   2   4      106.50      101.70     14.23 o 
  11   2   4       40.96       34.16     13.74 o 
  12   2   4        0.07        0.00     13.25 o 
  13   2   4      105.44       93.94     18.16 o 
  14   2   4       40.18       57.23     16.59 o 
 -13   3   4      131.47      137.92     19.04 o 
 -12   3   4        0.87       12.66     13.55 o 
 -11   3   4      569.19      591.83     24.34 o 
 -10   3   4       22.62       13.55     12.86 o 
  -9   3   4      602.99      612.93     23.36 o 
  -8   3   4        1.96        5.79     10.60 o 
  -7   3   4      325.11      339.64     15.90 o 
  -6   3   4       19.01       32.00     10.01 o 
  -5   3   4     1340.75     1260.71     45.94 o 
  -4   3   4       45.05       59.88      8.44 o 
  -3   3   4      298.94      224.40     12.27 o 
  -2   3   4     2122.95     2141.04     59.49 o 
  -1   3   4      352.41      349.76      8.54 o 
   0   3   4       59.18       51.54      5.20 o 
   1   3   4     2246.45     2348.85     38.77 o 
   2   3   4      100.23      108.47      8.74 o 
   3   3   4      273.86      271.13     12.07 o 
   4   3   4     1191.55     1247.65     46.14 o 
   5   3   4        1.99       12.56      8.74 o 
   6   3   4       36.80       48.30     10.50 o 
   7   3   4      251.61      259.54     15.41 o 
   8   3   4       21.56       60.47     12.07 o 
   9   3   4        2.49        0.00     11.29 o 
  10   3   4      191.90      200.94     17.08 o 
  11   3   4       37.26       44.96     14.04 o 
  12   3   4      172.58      156.67     19.63 o 
  13   3   4        0.39       23.07     16.00 o 
 -12   4   4      430.09      438.00     26.31 o 
 -11   4   4       36.89       18.55     15.41 o 
 -10   4   4     1143.57     1117.79     32.20 o 
  -9   4   4       55.65       62.24     14.53 o 
  -8   4   4     2538.75     2411.97     83.83 o 
  -7   4   4      130.71      132.62     15.12 o 
  -6   4   4     1162.50     1182.87     37.50 o 
  -5   4   4     1195.91     1113.47     32.30 o 
  -4   4   4     2207.31     2169.51     63.51 o 
  -3   4   4      504.59      526.84     17.08 o 
  -2   4   4     1299.78     1340.71     52.22 o 
  -1   4   4     1117.89     1142.23     25.62 o 
   0   4   4      935.07      887.20     17.77 o 
   1   4   4     1299.47     1253.64     32.98 o 
   2   4   4      198.70      202.12     12.27 o 
   3   4   4     1700.29     1747.70     58.80 o 
   4   4   4      410.48      480.02     17.18 o 
   5   4   4      263.03      263.18     14.82 o 
   6   4   4       26.25       49.18     11.29 o 
   7   4   4     1050.33     1042.69     32.88 o 
   8   4   4      212.44      189.26     16.00 o 
   9   4   4      699.97      733.18     26.11 o 
  10   4   4        0.85        5.40     12.27 o 
  11   4   4      492.13      498.57     25.52 o 
  12   4   4       32.32       22.87     16.30 o 
 -11   5   4      186.90      180.03     21.40 o 
 -10   5   4       73.85       79.41     18.06 o 
  -9   5   4      556.24      576.61     27.58 o 
  -8   5   4        6.87       21.11     15.12 o 
  -7   5   4     1724.50     1687.72     73.33 o 
  -6   5   4      183.26      147.93     16.10 o 
  -5   5   4     1620.72     1415.61     59.09 o 
  -4   5   4     1406.57     1364.76     38.68 o 
  -3   5   4     1822.69     1801.00     62.63 o 
  -2   5   4      387.67      375.87     16.88 o 
  -1   5   4      349.32      368.50     11.49 o 
   0   5   4      937.33      964.94     21.30 o 
   1   5   4       33.86       36.03      7.17 o 
   2   5   4     1978.02     2018.43     65.47 o 
   3   5   4      465.34      518.89     18.65 o 
   4   5   4      585.67      632.17     20.81 o 
   5   5   4      291.34      311.67     17.18 o 
   6   5   4     1472.28     1443.88     41.72 o 
   7   5   4      188.13      171.39     16.59 o 
   8   5   4     1137.57     1164.51     38.68 o 
   9   5   4       24.52       21.20     14.04 o 
  10   5   4      202.58      171.20     20.22 o 
  11   5   4       33.83       33.08     17.87 o 
  -9   6   4       20.47       43.58     18.26 o 
  -8   6   4      171.20      172.77     19.93 o 
  -7   6   4      138.52       94.24     16.88 o 
  -6   6   4      193.86      206.83     17.57 o 
  -5   6   4        5.74        0.00     10.99 o 
  -4   6   4      183.76      159.22     16.69 o 
  -3   6   4       70.43       82.06     13.06 o 
  -2   6   4      681.68      688.91     23.56 o 
  -1   6   4      243.22      258.27     11.98 o 
   0   6   4       67.24       73.03      9.13 o 
   1   6   4      773.70      809.95     18.75 o 
   2   6   4       54.36       71.56     11.98 o 
   3   6   4      287.79      275.84     17.67 o 
   4   6   4       16.60       23.76     12.47 o 
   5   6   4      541.51      547.65     23.36 o 
   6   6   4       69.50       62.33     14.92 o 
   7   6   4      239.33      226.27     19.73 o 
   8   6   4       21.76       20.42     14.92 o 
   9   6   4       98.50      100.32     18.26 o 
  -5   7   4        0.27        0.20     13.55 o 
  -4   7   4        0.09        0.00     13.06 o 
  -3   7   4      114.13      118.88     17.47 o 
  -2   7   4       42.86       47.12     14.53 o 
  -1   7   4        4.89       10.70      9.62 o 
   0   7   4        4.45        4.02      9.62 o 
   1   7   4       17.00        0.00      9.82 o 
   2   7   4      107.51      110.34     16.30 o 
   3   7   4        8.77       11.68     13.84 o 
   4   7   4       21.85       25.33     15.31 o 
   5   7   4        5.54       30.92     15.12 o 
 -14   1   5       43.33       34.46     11.49 o 
 -13   1   5       87.70       90.11     11.68 o 
 -12   1   5      463.96      466.96     15.12 o 
 -11   1   5      512.01      531.16     14.92 o 
 -10   1   5       16.37       19.04      8.15 o 
  -9   1   5     1112.20     1096.09     22.48 o 
  -8   1   5      107.75      120.84      7.85 o 
  -7   1   5     2222.82     2251.96     41.33 o 
  -6   1   5     1504.94     1581.51     33.28 o 
  -5   1   5     3633.98     3550.66     43.78 o 
  -4   1   5      408.96      427.40      8.54 o 
  -3   1   5     6527.35     6600.30     58.60 o 
  -2   1   5       16.57       26.60      3.73 o 
  -1   1   5     2321.63     2217.31     23.95 o 
   0   1   5       26.11       25.13      2.65 o 
   1   1   5     5626.99     5635.26     35.34 o 
   2   1   5      688.26      706.78     13.06 o 
   3   1   5     1021.29     1055.55     27.78 o 
   4   1   5     3616.77     3705.37     47.02 o 
   5   1   5      818.39      846.07     17.08 o 
   6   1   5        6.92        0.39      5.69 o 
   7   1   5      702.28      731.41     15.61 o 
   8   1   5        7.16       13.06      7.07 o 
   9   1   5      336.75      357.22     12.37 o 
  10   1   5      285.24      279.77     12.37 o 
  11   1   5        4.80       11.68      8.34 o 
  12   1   5      183.55      174.93     12.27 o 
  13   1   5        5.29        5.60     10.21 o 
  14   1   5       18.87       38.19     11.58 o 
 -14   2   5      108.45       99.93     18.26 o 
 -13   2   5       92.55       86.19     17.18 o 
 -12   2   5      430.40      435.84     21.79 o 
 -11   2   5      582.48      558.45     22.58 o 
 -10   2   5      433.21      448.51     19.34 o 
  -9   2   5      167.00      180.52     13.55 o 
  -8   2   5     4657.97     4617.11     92.18 o 
  -7   2   5     1520.27     1554.42     52.22 o 
  -6   2   5     6080.40     5984.33     91.29 o 
  -5   2   5        3.03        1.57      6.58 o 
  -4   2   5    12480.94    11560.59    113.57 o 
  -3   2   5       13.95       21.30      6.38 o 
  -2   2   5     5339.21     5146.31     75.68 o 
  -1   2   5      925.29     1037.98     24.34 o 
   0   2   5     6342.90     6176.82     55.56 o 
   1   2   5      522.63      537.05     10.70 o 
   2   2   5     2064.10     2113.45     48.89 o 
   3   2   5     1597.04     1578.96     44.86 o 
   4   2   5     2756.40     2720.40     61.25 o 
   5   2   5      207.25      230.29     12.66 o 
   6   2   5     1824.79     1893.27     60.57 o 
   7   2   5      671.46      658.28     20.22 o 
   8   2   5     1185.64     1185.52     35.34 o 
   9   2   5      250.96      241.58     16.00 o 
  10   2   5       31.33       40.84     12.96 o 
  11   2   5      432.29      409.44     21.11 o 
  12   2   5      166.07      203.30     18.95 o 
  13   2   5      182.45      159.71     19.04 o 
 -13   3   5      164.16      135.56     19.53 o 
 -12   3   5      120.08      134.39     17.28 o 
 -11   3   5      525.60      549.81     23.66 o 
 -10   3   5      157.22      138.02     15.12 o 
  -9   3   5      759.69      766.75     23.26 o 
  -8   3   5      537.60      527.92     19.04 o 
  -7   3   5      728.75      741.53     22.28 o 
  -6   3   5      231.40      231.37     13.25 o 
  -5   3   5     3472.15     3163.90     68.52 o 
  -4   3   5        0.84       12.47      8.25 o 
  -3   3   5     4782.87     4706.63     84.81 o 
  -2   3   5       19.55       28.07      9.23 o 
  -1   3   5     3817.70     3811.19     49.97 o 
   0   3   5      214.41      235.10      8.05 o 
   1   3   5     5312.11     5293.26     58.60 o 
   2   3   5     1087.51     1144.68     41.23 o 
   3   3   5     2843.93     2908.09     63.81 o 
   4   3   5      751.39      736.13     22.28 o 
   5   3   5      387.10      371.55     15.80 o 
   6   3   5      871.84      912.53     26.21 o 
   7   3   5      248.63      269.26     15.61 o 
   8   3   5      854.99      865.80     27.88 o 
   9   3   5      222.33      223.22     17.28 o 
  10   3   5      212.11      204.67     17.37 o 
  11   3   5       73.33       63.61     15.41 o 
  12   3   5      150.09      153.33     19.14 o 
  13   3   5      100.94      130.95     18.75 o 
 -12   4   5       19.87       10.41     16.49 o 
 -11   4   5      221.75      261.80     20.71 o 
 -10   4   5      317.64      325.41     21.11 o 
  -9   4   5      123.88      130.95     15.51 o 
  -8   4   5        1.63        0.00     12.37 o 
  -7   4   5       62.52       54.28     11.98 o 
  -6   4   5       89.67      100.62     11.58 o 
  -5   4   5        8.82       12.56      9.72 o 
  -4   4   5      992.36      987.92     30.04 o 
  -3   4   5      597.19      572.78     19.73 o 
  -2   4   5      171.67      171.20     13.64 o 
  -1   4   5      360.27      362.42     11.39 o 
   0   4   5      295.48      306.56     10.11 o 
   1   4   5        8.35       10.90      6.38 o 
   2   4   5      516.10      493.27     16.59 o 
   3   4   5      322.15      340.72     15.61 o 
   4   4   5       19.10       18.75      9.33 o 
   5   4   5        2.21       14.04      9.72 o 
   6   4   5       12.51        5.69     10.50 o 
   7   4   5       66.61       47.90     12.47 o 
   8   4   5      447.97      444.68     21.50 o 
   9   4   5      514.51      514.18     23.07 o 
  10   4   5      112.58      130.26     17.28 o 
  11   4   5      238.78      220.97     20.52 o 
  12   4   5        0.82        0.00     14.82 o 
 -10   5   5       48.65       35.24     17.57 o 
  -9   5   5       82.28       67.44     17.18 o 
  -8   5   5       26.83       32.98     17.18 o 
  -7   5   5      626.40      634.23     25.92 o 
  -6   5   5       15.88       16.39     11.09 o 
  -5   5   5      169.06      172.18     14.23 o 
  -4   5   5      173.84      162.26     14.63 o 
  -3   5   5      932.90      928.23     28.27 o 
  -2   5   5       71.92       45.35     11.68 o 
  -1   5   5        2.39        6.38      6.97 o 
   0   5   5      376.55      368.21     11.98 o 
   1   5   5      102.31      105.72      8.64 o 
   2   5   5       90.67       91.68     11.98 o 
   3   5   5       17.83       20.71     10.21 o 
   4   5   5        0.28        0.00     10.99 o 
   5   5   5      264.99      248.94     16.69 o 
   6   5   5        1.38        7.17     11.98 o 
   7   5   5        0.65        0.00     11.29 o 
   8   5   5       30.09       20.12     13.64 o 
   9   5   5      127.60      141.06     18.16 o 
  10   5   5       39.88       69.79     16.49 o 
  -8   6   5      228.81      291.25     22.97 o 
  -7   6   5        9.22       17.08     14.04 o 
  -6   6   5      197.21      229.90     18.16 o 
  -5   6   5        4.28        3.73     11.49 o 
  -4   6   5      817.70      789.43     26.70 o 
  -3   6   5       20.33       20.91     11.98 o 
  -2   6   5     1391.93     1405.70     44.37 o 
  -1   6   5       70.13       39.36     12.56 o 
   0   6   5     1345.68     1421.80     30.43 o 
   1   6   5      215.05      220.47     11.68 o 
   2   6   5      764.59      807.29     24.93 o 
   3   6   5      174.09      201.73     16.39 o 
   4   6   5      236.95      251.89     18.06 o 
   5   6   5      128.53      126.53     15.71 o 
   6   6   5       11.88       28.76     14.63 o 
   7   6   5      168.45      133.70     18.06 o 
   8   6   5       86.31       78.53     18.45 o 
  -5   7   5      480.00      436.14     24.25 o 
  -4   7   5        8.78       16.20     15.31 o 
  -3   7   5      621.42      614.31     26.70 o 
  -2   7   5      107.22      130.46     17.67 o 
  -1   7   5      937.66      936.38     22.68 o 
   0   7   5      196.95      194.46     13.06 o 
   1   7   5      540.48      529.39     17.47 o 
   2   7   5       31.35       33.18     14.53 o 
   3   7   5      129.93      117.50     17.28 o 
   4   7   5      165.39      166.39     19.63 o 
   5   7   5      409.03      416.60     24.64 o 
 -14   0   6      103.18      116.62     18.36 o 
 -13   0   6      180.99      188.96     18.65 o 
 -12   0   6      335.16      329.53     19.63 o 
 -11   0   6     1163.81     1226.26     39.76 o 
 -10   0   6       77.42       94.04     12.37 o 
  -9   0   6     1326.02     1383.41     61.35 o 
  -8   0   6     1628.58     1639.82     60.76 o 
  -7   0   6      300.92      267.40     12.96 o 
  -6   0   6     1427.02     1387.24     44.47 o 
  -5   0   6     2124.02     2103.64     49.38 o 
  -4   0   6      182.51      155.69      8.44 o 
  -3   0   6     4589.82     4719.20     66.36 o 
  -2   0   6    23959.22    22222.40    137.04 o 
  -1   0   6     4278.77     4449.54     43.39 o 
   0   0   6    23823.06    22888.72    143.61 o 
   1   0   6     1289.93     1316.37     26.31 o 
   2   0   6     4377.66     4231.33     66.85 o 
   3   0   6      138.49      128.89      8.93 o 
   4   0   6    11240.20    11363.77    116.72 o 
   5   0   6      220.54      232.75     12.07 o 
   6   0   6     2877.61     2867.74     69.70 o 
   7   0   6      745.50      758.41     20.91 o 
   8   0   6      164.93      168.74     14.04 o 
   9   0   6      198.64      195.54     14.82 o 
  10   0   6     1563.65     1525.56     69.60 o 
  11   0   6        8.96        0.00     11.29 o 
  12   0   6      469.38      504.56     23.36 o 
  13   0   6      133.71      116.03     17.96 o 
  14   0   6       96.11      111.91     18.55 o 
 -14   1   6      137.89      143.91     13.45 o 
 -13   1   6       98.51       89.03     11.78 o 
 -12   1   6      147.12      138.31     11.29 o 
 -11   1   6        8.48       21.60      8.05 o 
 -10   1   6      718.89      778.14     17.28 o 
  -9   1   6       36.95       48.98      7.46 o 
  -8   1   6     1852.64     1911.63     41.92 o 
  -7   1   6     1552.88     1559.91     35.83 o 
  -6   1   6     1438.01     1484.23     32.88 o 
  -5   1   6     2736.36     2726.88     41.62 o 
  -4   1   6      448.25      430.74      8.93 o 
  -3   1   6     3939.71     3787.33     44.27 o 
  -2   1   6      597.85      574.75     10.60 o 
  -1   1   6     6812.97     6866.42     46.92 o 
   0   1   6      381.33      438.50      5.99 o 
   1   1   6     4098.18     4092.13     32.20 o 
   2   1   6      109.55      127.91      5.99 o 
   3   1   6     2561.89     2664.05     40.25 o 
   4   1   6       39.10       37.20      5.40 o 
   5   1   6     2426.04     2496.98     44.66 o 
   6   1   6       35.99       32.20      6.77 o 
   7   1   6      871.26      846.76     18.75 o 
   8   1   6       57.00       56.84      8.05 o 
   9   1   6      739.82      770.48     17.47 o 
  10   1   6       43.10       24.34      8.93 o 
  11   1   6      591.05      584.27     16.79 o 
  12   1   6       88.98       80.59     10.80 o 
  13   1   6       73.90       84.52     12.17 o 
  14   1   6       70.35       85.60     12.56 o 
 -13   2   6      146.46      144.50     18.16 o 
 -12   2   6       17.26        3.63     13.74 o 
 -11   2   6       28.05       34.95     12.76 o 
 -10   2   6      127.19      103.66     13.55 o 
  -9   2   6        0.96        4.32      9.23 o 
  -8   2   6       17.79       26.80      9.82 o 
  -7   2   6       59.84       76.76     10.01 o 
  -6   2   6       61.56       54.48      9.23 o 
  -5   2   6      179.67      163.93     10.21 o 
  -4   2   6       95.74      102.09      9.03 o 
  -3   2   6     1793.10     1899.85     49.08 o 
  -2   2   6        5.77        0.00      6.58 o 
  -1   2   6       14.48       12.17      4.71 o 
   0   2   6      113.27       95.41      5.99 o 
   1   2   6      919.16      999.89     25.62 o 
   2   2   6      448.99      470.59     13.55 o 
   3   2   6       90.81       98.95      9.33 o 
   4   2   6       58.89       59.98      8.93 o 
   5   2   6       28.59       34.46      9.42 o 
   6   2   6      429.92      431.33     17.28 o 
   7   2   6      103.93      106.70     12.47 o 
   8   2   6      120.70      122.41     12.66 o 
   9   2   6        4.58       12.27     10.99 o 
  10   2   6       80.02       70.09     14.43 o 
  11   2   6       34.78       19.44     12.56 o 
  12   2   6        1.46       15.12     13.84 o 
  13   2   6        1.92       16.98     14.53 o 
 -13   3   6       24.23       45.16     16.69 o 
 -12   3   6       88.25       58.60     16.49 o 
 -11   3   6      626.75      601.94     24.54 o 
 -10   3   6      142.42      109.45     15.90 o 
  -9   3   6       17.77       11.39     10.80 o 
  -8   3   6       84.90       84.81     11.88 o 
  -7   3   6      172.80      151.56     12.47 o 
  -6   3   6     1391.79     1358.87     52.62 o 
  -5   3   6      110.72       93.06     10.31 o 
  -4   3   6       20.91       35.04      9.23 o 
  -3   3   6     2865.98     2914.96     69.89 o 
  -2   3   6      297.02      291.84     14.33 o 
  -1   3   6     1975.95     2002.63     39.46 o 
   0   3   6      578.70      606.55     13.06 o 
   1   3   6     3171.85     3204.64     49.08 o 
   2   3   6      409.35      417.98     14.53 o 
   3   3   6      343.40      363.79     14.82 o 
   4   3   6      158.22      156.18     12.17 o 
   5   3   6     1028.20     1043.38     32.69 o 
   6   3   6      358.20      362.03     16.98 o 
   7   3   6      126.44      139.20     13.84 o 
   8   3   6      562.45      593.49     22.09 o 
   9   3   6      572.45      517.91     22.38 o 
  10   3   6       11.64        0.00     11.98 o 
  11   3   6        2.09       28.27     13.84 o 
  12   3   6        7.02       16.49     16.10 o 
 -12   4   6       55.05       56.64     18.45 o 
 -11   4   6      192.05      202.81     20.03 o 
 -10   4   6      121.24      150.78     16.79 o 
  -9   4   6      542.91      564.14     23.26 o 
  -8   4   6      234.49      219.39     16.39 o 
  -7   4   6      939.11      925.58     29.94 o 
  -6   4   6      872.86      920.38     27.09 o 
  -5   4   6      732.05      733.67     22.97 o 
  -4   4   6     2217.47     2273.46     73.43 o 
  -3   4   6      893.78      927.74     29.35 o 
  -2   4   6     1856.90     2050.24     68.22 o 
  -1   4   6      474.37      524.88     12.66 o 
   0   4   6     2818.35     2758.78     50.55 o 
   1   4   6       74.96       73.52      7.75 o 
   2   4   6     3895.42     3998.97     83.64 o 
   3   4   6       12.87       16.39      9.62 o 
   4   4   6     1561.45     1677.71     60.47 o 
   5   4   6       31.74       21.50     12.27 o 
   6   4   6     1045.08     1002.05     31.51 o 
   7   4   6       55.93       59.39     12.76 o 
   8   4   6      671.64      626.18     24.34 o 
   9   4   6       22.26       39.46     13.55 o 
  10   4   6      239.89      234.61     20.42 o 
  11   4   6       28.57       15.71     15.02 o 
 -10   5   6      327.60      296.94     23.36 o 
  -9   5   6      266.49      218.81     20.91 o 
  -8   5   6      608.52      630.40     26.01 o 
  -7   5   6      359.48      361.44     19.53 o 
  -6   5   6      421.25      449.10     22.87 o 
  -5   5   6      395.90      419.45     20.81 o 
  -4   5   6     1024.91     1028.36     28.66 o 
  -3   5   6     1213.97     1189.35     35.63 o 
  -2   5   6     1346.04     1257.27     38.48 o 
  -1   5   6      855.13      890.73     18.75 o 
   0   5   6      101.62      116.81      9.23 o 
   1   5   6     2128.69     2138.88     50.46 o 
   2   5   6       12.91       24.84     10.41 o 
   3   5   6     1268.22     1404.62     42.70 o 
   4   5   6        0.45        3.73     10.50 o 
   5   5   6     1242.30     1260.22     38.77 o 
   6   5   6      135.44      136.64     16.10 o 
   7   5   6      705.91      679.68     27.58 o 
   8   5   6        9.75       14.14     13.94 o 
   9   5   6      174.65      153.53     19.24 o 
  10   5   6       10.27        0.00     18.95 o 
  -7   6   6      249.69      285.36     20.22 o 
  -6   6   6      104.18       93.26     15.90 o 
  -5   6   6       92.63       60.76     15.22 o 
  -4   6   6       51.88       44.47     13.84 o 
  -3   6   6      160.89      158.93     16.98 o 
  -2   6   6       29.57       17.18     13.25 o 
  -1   6   6      163.61      190.53     11.98 o 
   0   6   6      290.14      306.27     13.15 o 
   1   6   6       14.97       14.33      8.54 o 
   2   6   6      476.07      461.47     21.20 o 
   3   6   6       43.34       72.15     13.35 o 
   4   6   6      301.66      326.59     19.83 o 
   5   6   6       82.16       73.23     15.41 o 
   6   6   6      141.50      140.57     18.45 o 
   7   6   6       10.60        0.00     14.43 o 
   8   6   6       38.43       44.27     16.59 o 
  -4   7   6       23.06       43.09     15.90 o 
  -3   7   6       12.86        6.48     14.33 o 
  -2   7   6      132.81      116.81     19.53 o 
  -1   7   6      127.33      137.23     12.56 o 
   0   7   6        2.77        1.37     10.01 o 
   1   7   6      312.50      326.49     15.51 o 
   2   7   6       49.01       70.87     16.20 o 
   3   7   6       78.37       75.09     16.79 o 
   4   7   6       89.26       81.67     17.57 o 
 -13   1   7        3.66       27.88     10.70 o 
 -12   1   7       53.35       50.46      9.91 o 
 -11   1   7       13.52       19.14     11.58 o 
 -10   1   7       30.23       44.37      8.15 o 
  -9   1   7       27.17       21.69      6.97 o 
  -8   1   7      752.00      763.12     14.72 o 
  -7   1   7      183.84      184.25      8.74 o 
  -6   1   7     2077.70     1993.40     39.27 o 
  -5   1   7      146.91      160.79      7.26 o 
  -4   1   7      188.25      188.47      7.26 o 
  -3   1   7      163.50      149.40      6.58 o 
  -2   1   7     1525.01     1544.70     31.02 o 
  -1   1   7       36.44       31.12      3.34 o 
   0   1   7     2047.11     2118.85     26.80 o 
   1   1   7     3121.73     3277.67     33.67 o 
   2   1   7     1114.75     1233.13     29.74 o 
   3   1   7     3301.43     3384.47     49.28 o 
   4   1   7      466.98      461.86     10.90 o 
   5   1   7     3225.36     3301.13     52.91 o 
   6   1   7      928.86      944.92     21.01 o 
   7   1   7      954.37      955.62     21.40 o 
   8   1   7        2.90       10.90      6.97 o 
   9   1   7      221.65      223.32     11.29 o 
  10   1   7        4.13       13.35      8.54 o 
  11   1   7      168.87      180.91     12.17 o 
  12   1   7       58.68       58.41     10.41 o 
  13   1   7      125.79       78.14     13.25 o 
 -13   2   7      323.21      330.32     22.68 o 
 -12   2   7      155.51      129.28     17.37 o 
 -11   2   7      369.43      382.44     20.71 o 
 -10   2   7      205.31      228.62     16.20 o 
  -9   2   7      979.99      989.68     28.86 o 
  -8   2   7       27.07       20.12      9.42 o 
  -7   2   7      879.59      930.69     28.57 o 
  -6   2   7       52.44       40.74      9.52 o 
  -5   2   7     4406.07     4304.36     79.61 o 
  -4   2   7      291.14      325.41     13.35 o 
  -3   2   7     2581.59     2550.18     60.47 o 
  -2   2   7     2218.21     2236.65     58.01 o 
  -1   2   7     2599.62     2577.67     41.72 o 
   0   2   7     1065.62     1165.69     30.04 o 
   1   2   7     1581.48     1596.13     34.95 o 
   2   2   7     5587.63     5870.26     87.86 o 
   3   2   7     2649.05     2787.74     66.65 o 
   4   2   7     2909.24     3010.27     71.56 o 
   5   2   7      296.11      280.45     14.63 o 
   6   2   7     3121.07     3043.26     78.53 o 
   7   2   7     1270.13     1219.58     37.01 o 
   8   2   7      871.06      850.88     24.54 o 
   9   2   7        0.65        0.00     10.60 o 
  10   2   7     1316.76     1221.84     41.82 o 
  11   2   7        1.04       32.79     14.04 o 
  12   2   7      197.37      199.76     20.22 o 
  13   2   7       17.76       21.20     16.79 o 
 -12   3   7      545.47      553.05     25.92 o 
 -11   3   7        8.79       10.21     13.06 o 
 -10   3   7      903.62      908.80     30.43 o 
  -9   3   7       39.68       30.92     11.98 o 
  -8   3   7      187.92      202.61     14.72 o 
  -7   3   7        3.14        4.32      9.03 o 
  -6   3   7      526.19      497.69     17.37 o 
  -5   3   7        5.21       18.75      9.33 o 
  -4   3   7     2206.61     2312.33     64.79 o 
  -3   3   7      233.26      222.14     13.64 o 
  -2   3   7     2418.34     2502.18     70.68 o 
  -1   3   7      304.79      323.15     10.11 o 
   0   3   7     3204.49     3204.05     53.70 o 
   1   3   7     1892.60     2003.51     42.11 o 
   2   3   7     2600.86     2647.17     75.00 o 
   3   3   7     2543.73     2574.72     67.83 o 
   4   3   7      313.10      323.94     15.41 o 
   5   3   7      927.80      947.77     31.31 o 
   6   3   7       32.28       35.24     10.50 o 
   7   3   7     1362.47     1452.82     41.92 o 
   8   3   7       72.61       61.06     12.66 o 
   9   3   7      865.86      876.11     30.53 o 
  10   3   7        6.02        0.00     12.47 o 
  11   3   7      193.29      176.50     18.75 o 
  12   3   7        6.10       13.55     18.26 o 
 -11   4   7      131.08      119.56     17.96 o 
 -10   4   7      111.31       85.70     15.51 o 
  -9   4   7      163.88      155.98     16.10 o 
  -8   4   7      342.26      336.01     18.36 o 
  -7   4   7      330.92      358.79     17.47 o 
  -6   4   7       62.99       49.57     11.49 o 
  -5   4   7      611.70      584.27     21.01 o 
  -4   4   7      230.13      252.77     16.00 o 
  -3   4   7       12.94       19.44     10.31 o 
  -2   4   7       84.13      103.86     13.35 o 
  -1   4   7      422.96      455.77     12.56 o 
   0   4   7        6.74        0.49      6.77 o 
   1   4   7      451.58      482.08     12.76 o 
   2   4   7       72.01       64.20     10.70 o 
   3   4   7       49.02       21.99     10.41 o 
   4   4   7        7.21       17.57     10.21 o 
   5   4   7       15.88        8.34     10.31 o 
   6   4   7       33.86       33.96     11.58 o 
   7   4   7        0.29        0.20     11.49 o 
   8   4   7      320.29      279.86     19.83 o 
   9   4   7        4.43        5.10     13.15 o 
  10   4   7       45.63       38.68     15.90 o 
  11   4   7        3.95       40.84     15.41 o 
 -10   5   7       39.98       33.77     16.20 o 
  -9   5   7       24.65        8.25     15.22 o 
  -8   5   7       38.92       28.66     16.10 o 
  -7   5   7      106.36       85.21     14.23 o 
  -6   5   7       88.56      109.06     16.10 o 
  -5   5   7       36.98       26.50     13.84 o 
  -4   5   7       22.82       44.37     13.45 o 
  -3   5   7      151.72      184.84     16.20 o 
  -2   5   7      299.84      353.98     20.03 o 
  -1   5   7       58.54       60.17      8.64 o 
   0   5   7       97.57       93.55      9.42 o 
   1   5   7      485.14      534.30     14.82 o 
   2   5   7      128.53      123.29     13.25 o 
   3   5   7        4.55        0.39     10.99 o 
   4   5   7       35.52       42.11     12.07 o 
   5   5   7      205.52      183.37     16.69 o 
   6   5   7      107.83      113.28     15.51 o 
   7   5   7       73.37       55.95     14.23 o 
   8   5   7       25.42       30.92     14.82 o 
   9   5   7       71.78       79.81     17.57 o 
  -7   6   7      153.08      135.47     20.12 o 
  -6   6   7       90.14       93.45     18.55 o 
  -5   6   7      154.57      169.53     17.87 o 
  -4   6   7       32.35       51.73     15.02 o 
  -3   6   7      424.48      422.20     22.97 o 
  -2   6   7       59.05       55.27     16.00 o 
  -1   6   7      814.91      797.67     19.63 o 
   0   6   7      296.95      302.24     13.94 o 
   1   6   7      693.76      687.93     18.36 o 
   2   6   7      368.69      402.08     20.81 o 
   3   6   7      507.11      463.53     22.58 o 
   4   6   7      453.79      459.80     23.17 o 
   5   6   7       56.45       61.25     15.71 o 
   6   6   7      546.65      560.22     26.99 o 
   7   6   7       28.45       50.65     16.00 o 
  -2   7   7      538.85      555.80     27.88 o 
  -1   7   7      259.35      225.78     14.72 o 
   0   7   7      410.42      424.26     17.37 o 
   1   7   7       98.33      101.89     12.47 o 
   2   7   7      297.97      327.47     22.09 o 
 -13   0   8      682.58      665.06     27.78 o 
 -12   0   8      617.75      633.84     24.93 o 
 -11   0   8      350.46      354.27     19.14 o 
 -10   0   8      113.98      124.86     14.53 o 
  -9   0   8      764.69      726.02     24.44 o 
  -8   0   8      124.10      139.20     12.07 o 
  -7   0   8      278.97      288.40     14.04 o 
  -6   0   8        5.47        0.00      8.44 o 
  -5   0   8     1235.66     1249.62     45.45 o 
  -4   0   8      381.05      392.16     13.74 o 
  -3   0   8      375.90      314.22     12.47 o 
  -2   0   8      587.30      599.19     16.69 o 
  -1   0   8    10601.05    10593.19     79.61 o 
   0   0   8     1873.38     2044.15     59.09 o 
   1   0   8     1948.88     1899.56     37.89 o 
   2   0   8      790.82      843.91     24.25 o 
   3   0   8     7109.78     7431.74    104.35 o 
   4   0   8      587.60      639.24     19.24 o 
   5   0   8     1965.87     1886.21     60.86 o 
   6   0   8     2123.23     2173.83     68.22 o 
   7   0   8     1169.42     1157.34     32.79 o 
   8   0   8     1180.16     1203.87     38.77 o 
   9   0   8      309.58      309.90     18.26 o 
  10   0   8     1454.20     1433.77     46.82 o 
  11   0   8      459.87      390.20     22.28 o 
  12   0   8       83.16       56.54     16.30 o 
  13   0   8        3.68       20.91     14.63 o 
 -13   1   8       73.80       86.09     12.07 o 
 -12   1   8       90.50       88.45     11.49 o 
 -11   1   8      242.06      269.65     12.86 o 
 -10   1   8      141.53      147.93     10.21 o 
  -9   1   8      587.48      570.13     14.53 o 
  -8   1   8      769.65      774.02     16.98 o 
  -7   1   8       51.89       61.25      7.07 o 
  -6   1   8     1205.84     1234.30     26.60 o 
  -5   1   8       73.35       81.08      6.97 o 
  -4   1   8     1082.20     1016.19     22.97 o 
  -3   1   8       30.65       41.62      7.95 o 
  -2   1   8     3050.30     3101.96     45.16 o 
  -1   1   8      405.45      439.77      6.97 o 
   0   1   8     1049.20     1047.40     20.71 o 
   1   1   8        2.32        4.42      3.73 o 
   2   1   8      668.17      673.30     13.84 o 
   3   1   8        1.16        8.74      5.79 o 
   4   1   8     3023.72     3075.36     52.42 o 
   5   1   8      436.28      457.44     12.37 o 
   6   1   8      963.80      947.86     21.20 o 
   7   1   8      742.00      743.68     16.20 o 
   8   1   8      351.04      342.98     12.56 o 
   9   1   8      352.22      342.30     13.94 o 
  10   1   8      450.50      405.22     15.02 o 
  11   1   8      342.83      330.52     14.92 o 
  12   1   8       81.81       78.14     11.88 o 
  13   1   8      235.50      232.84     15.02 o 
 -13   2   8        0.10        0.00     14.43 o 
 -12   2   8       22.44        3.83     14.82 o 
 -11   2   8        0.14       16.49     12.47 o 
 -10   2   8       25.52       13.94     12.17 o 
  -9   2   8      748.60      716.98     22.77 o 
  -8   2   8        5.34        0.00      9.82 o 
  -7   2   8       45.50       36.91     10.11 o 
  -6   2   8      381.94      383.52     16.00 o 
  -5   2   8       44.92       46.63      9.52 o 
  -4   2   8      894.25      835.96     24.64 o 
  -3   2   8       47.75       20.32      8.93 o 
  -2   2   8     1548.35     1510.73     51.14 o 
  -1   2   8      405.95      413.46     10.41 o 
   0   2   8      286.91      306.86      9.62 o 
   1   2   8      379.81      396.87     10.60 o 
   2   2   8       51.21       53.70      9.42 o 
   3   2   8      483.46      503.87     16.88 o 
   4   2   8        6.46        7.46      9.72 o 
   5   2   8       13.54       24.64      9.91 o 
   6   2   8      297.48      290.17     16.00 o 
   7   2   8      110.24      116.62     13.06 o 
   8   2   8      126.70      103.95     13.55 o 
   9   2   8        1.28        0.00     11.58 o 
  10   2   8        8.01        9.42     12.17 o 
  11   2   8        3.84       18.65     15.61 o 
  12   2   8       56.34       55.85     15.80 o 
 -12   3   8       56.53       67.14     15.80 o 
 -11   3   8      198.97      197.50     18.85 o 
 -10   3   8      114.77      123.49     15.41 o 
  -9   3   8       26.02       31.61     11.98 o 
  -8   3   8      141.63      154.61     14.63 o 
  -7   3   8      163.60      160.50     13.64 o 
  -6   3   8       18.60       25.33      9.82 o 
  -5   3   8        7.34        5.99      9.03 o 
  -4   3   8       90.32       78.92     11.29 o 
  -3   3   8        2.45        3.44      8.93 o 
  -2   3   8      863.86      908.30     27.09 o 
  -1   3   8       21.86       10.21     10.11 o 
   0   3   8     1787.43     1784.31     42.41 o 
   1   3   8       17.67       16.39      7.07 o 
   2   3   8      145.60      132.81     12.27 o 
   3   3   8      438.09      448.21     17.28 o 
   4   3   8      400.47      411.79     16.98 o 
   5   3   8       25.19        7.26     10.21 o 
   6   3   8      114.77      121.62     13.64 o 
   7   3   8      338.17      326.49     18.16 o 
   8   3   8      154.04      131.15     14.92 o 
   9   3   8      290.86      299.99     20.12 o 
  10   3   8      155.13      145.38     18.26 o 
  11   3   8      111.57       98.85     18.06 o 
 -11   4   8      190.11      218.81     20.12 o 
 -10   4   8       55.92       68.03     15.90 o 
  -9   4   8      399.00      385.00     21.11 o 
  -8   4   8      221.37      228.33     17.08 o 
  -7   4   8      379.49      378.91     18.85 o 
  -6   4   8        3.80       13.45     11.09 o 
  -5   4   8     1184.51     1227.92     39.17 o 
  -4   4   8       31.52       27.58     11.58 o 
  -3   4   8      693.17      719.34     23.46 o 
  -2   4   8        1.77       11.39     11.49 o 
  -1   4   8      934.55      984.28     22.87 o 
   0   4   8        0.74       14.14      7.17 o 
   1   4   8     1224.24     1281.42     26.50 o 
   2   4   8      118.38      114.07     12.37 o 
   3   4   8     1956.43     2038.36     68.52 o 
   4   4   8      100.54      115.24     12.96 o 
   5   4   8      765.04      744.27     24.25 o 
   6   4   8      652.47      688.81     24.64 o 
   7   4   8      683.41      654.95     25.13 o 
   8   4   8      264.40      231.37     19.24 o 
   9   4   8      222.60      204.67     19.34 o 
  10   4   8      222.23      218.22     20.81 o 
  -9   5   8       77.74      117.99     16.39 o 
  -8   5   8      457.69      432.80     22.77 o 
  -7   5   8      173.40      154.21     16.79 o 
  -6   5   8      617.52      630.90     25.42 o 
  -5   5   8       37.82       61.06     14.14 o 
  -4   5   8     1273.71     1380.86     44.27 o 
  -3   5   8      197.83      213.41     17.96 o 
  -2   5   8      481.07      579.85     24.15 o 
  -1   5   8        6.43       10.31      8.15 o 
   0   5   8      751.15      775.20     17.47 o 
   1   5   8      115.04      113.57     10.11 o 
   2   5   8     1558.32     1657.39     65.28 o 
   3   5   8       18.47       39.27     12.47 o 
   4   5   8      680.63      720.81     24.93 o 
   5   5   8      167.19      193.77     17.37 o 
   6   5   8      893.57      880.43     31.41 o 
   7   5   8      187.71      199.57     19.34 o 
   8   5   8      439.96      407.97     25.03 o 
   9   5   8      134.80      133.50     19.53 o 
  -6   6   8       55.37       60.37     17.57 o 
  -5   6   8      119.53       96.59     18.85 o 
  -4   6   8       48.54       61.55     16.39 o 
  -3   6   8      323.97      291.74     21.69 o 
  -2   6   8       96.01       87.37     17.96 o 
  -1   6   8      162.61      186.31     12.56 o 
   0   6   8        5.41        3.53      9.23 o 
   1   6   8      284.75      273.19     14.33 o 
   2   6   8       21.86       27.19     13.35 o 
   3   6   8      282.43      296.06     20.12 o 
   4   6   8       38.92       41.92     14.92 o 
   5   6   8      398.34      379.89     23.46 o 
   6   6   8      100.43       86.38     18.06 o 
 -12   1   9        6.94        3.14      9.91 o 
 -11   1   9      315.03      299.89     13.74 o 
 -10   1   9      218.36      238.34     12.17 o 
  -9   1   9      141.55      163.05     10.31 o 
  -8   1   9      398.82      396.78     12.37 o 
  -7   1   9      398.66      388.53     11.78 o 
  -6   1   9        7.34        5.20      6.18 o 
  -5   1   9      622.82      628.93     13.55 o 
  -4   1   9      293.69      291.74      9.82 o 
  -3   1   9      740.60      724.64     14.14 o 
  -2   1   9      325.82      316.18      9.72 o 
  -1   1   9       19.38       18.45      4.22 o 
   0   1   9      264.44      257.68      6.38 o 
   1   1   9       55.69       58.01      4.81 o 
   2   1   9      259.21      251.20      9.42 o 
   3   1   9        1.29        0.10      6.09 o 
   4   1   9     1553.50     1530.36     40.25 o 
   5   1   9       47.03       45.06      7.75 o 
   6   1   9      704.72      718.75     17.77 o 
   7   1   9        8.80       10.70      7.26 o 
   8   1   9      368.72      369.88     13.45 o 
   9   1   9       80.73       90.51     10.31 o 
  10   1   9      212.46      198.78     12.76 o 
  11   1   9      142.17      112.99     12.66 o 
  12   1   9       80.35       59.29     12.76 o 
 -12   2   9      650.47      675.56     28.17 o 
 -11   2   9        1.07        3.34     13.35 o 
 -10   2   9      349.74      402.86     20.61 o 
  -9   2   9      267.49      255.13     16.69 o 
  -8   2   9     2064.19     2072.82     75.49 o 
  -7   2   9      223.04      207.03     14.53 o 
  -6   2   9     1022.24     1013.34     29.06 o 
  -5   2   9     2079.30     1969.45     60.86 o 
  -4   2   9      570.25      584.76     18.26 o 
  -3   2   9      338.02      294.39     14.63 o 
  -2   2   9       80.42       89.23     11.29 o 
  -1   2   9      597.09      618.53     12.96 o 
   0   2   9      534.48      599.48     12.86 o 
   1   2   9     1241.85     1387.14     37.50 o 
   2   2   9        3.55        7.85      9.13 o 
   3   2   9     1637.33     1730.81     68.91 o 
   4   2   9       67.84       67.63     10.90 o 
   5   2   9      935.40      967.99     32.20 o 
   6   2   9       47.57       63.71     12.56 o 
   7   2   9     1722.57     1867.46     75.00 o 
   8   2   9        0.20        0.00     12.07 o 
   9   2   9      523.41      525.66     23.66 o 
  10   2   9      219.61      234.41     19.34 o 
  11   2   9      458.57      417.49     24.34 o 
  12   2   9       48.43       61.84     17.87 o 
 -11   3   9      545.32      544.41     25.62 o 
 -10   3   9      114.40      121.62     16.88 o 
  -9   3   9      566.90      551.19     22.28 o 
  -8   3   9       69.01       53.20     12.27 o 
  -7   3   9      435.36      430.25     18.95 o 
  -6   3   9      714.53      673.20     24.25 o 
  -5   3   9      298.01      310.78     16.00 o 
  -4   3   9      650.98      655.83     20.71 o 
  -3   3   9      191.42      203.10     14.04 o 
  -2   3   9      187.26      222.73     15.12 o 
  -1   3   9      920.63      962.59     19.83 o 
   0   3   9     1054.79     1039.65     22.38 o 
   1   3   9      803.37      902.81     19.53 o 
   2   3   9     2075.10     2231.15     69.21 o 
   3   3   9       98.79      112.50     12.37 o 
   4   3   9      810.87      866.78     25.52 o 
   5   3   9        0.07        2.75     10.21 o 
   6   3   9      926.87      875.81     30.63 o 
   7   3   9       24.85       20.81     12.47 o 
   8   3   9      806.59      806.31     27.58 o 
   9   3   9       45.83       37.50     14.33 o 
  10   3   9      236.00      222.05     20.52 o 
  11   3   9       19.19       39.56     15.80 o 
 -10   4   9      192.37      201.04     19.44 o 
  -9   4   9        0.07        0.00     12.47 o 
  -8   4   9       15.60       19.14     12.56 o 
  -7   4   9        2.63        0.00     10.50 o 
  -6   4   9      245.42      263.76     17.77 o 
  -5   4   9      209.24      197.01     15.80 o 
  -4   4   9      247.95      281.04     18.16 o 
  -3   4   9      760.20      748.89     24.84 o 
  -2   4   9        2.76       12.86     11.98 o 
  -1   4   9      569.11      610.18     15.12 o 
   0   4   9       88.40       95.71      9.23 o 
   1   4   9       60.89       73.92      8.64 o 
   2   4   9       43.67       36.42     10.99 o 
   3   4   9       86.17      106.90     13.15 o 
   4   4   9      149.79      127.12     14.23 o 
   5   4   9       10.15        0.00     10.90 o 
   6   4   9        6.14       30.63     12.56 o 
   7   4   9      301.03      244.33     18.75 o 
   8   4   9        0.09        8.54     12.76 o 
   9   4   9      223.26      186.22     19.63 o 
  10   4   9        8.38       16.98     16.59 o 
  -8   5   9       59.68       42.90     15.90 o 
  -7   5   9       72.30       47.51     14.72 o 
  -6   5   9        0.43        0.00     13.25 o 
  -5   5   9        2.70        2.85     13.06 o 
  -4   5   9      193.77      218.81     18.55 o 
  -3   5   9      166.51      184.06     17.47 o 
  -2   5   9        0.67        0.00     12.17 o 
  -1   5   9      283.41      275.74     13.06 o 
   0   5   9       76.54       73.03      9.72 o 
   1   5   9        0.26        3.14      8.54 o 
   2   5   9       45.86       27.09     11.98 o 
   3   5   9        0.10        0.00     12.56 o 
   4   5   9       81.32       79.41     14.72 o 
   5   5   9        6.52        2.55     15.22 o 
   6   5   9        1.83        0.00     14.14 o 
   7   5   9       23.38        8.34     15.12 o 
   8   5   9       68.99       67.05     17.18 o 
  -5   6   9       62.43       55.85     17.57 o 
  -4   6   9      218.21      250.51     22.09 o 
  -3   6   9      240.37      211.35     20.81 o 
  -2   6   9      101.94      106.41     17.87 o 
  -1   6   9      397.01      403.35     16.30 o 
   0   6   9       50.20       59.78     11.29 o 
   1   6   9      165.98      157.45     13.06 o 
   2   6   9      138.08      134.09     17.67 o 
   3   6   9      255.67      270.83     20.22 o 
   4   6   9       37.17       60.76     15.80 o 
   5   6   9      256.14      230.49     21.30 o 
 -12   0  10      626.82      671.24     27.19 o 
 -11   0  10      515.43      505.15     23.85 o 
 -10   0  10     1133.85     1117.88     35.44 o 
  -9   0  10      121.02      125.94     14.14 o 
  -8   0  10     2230.35     2251.57     72.54 o 
  -7   0  10      286.85      286.44     15.80 o 
  -6   0  10     1135.47     1150.57     31.31 o 
  -5   0  10        8.36        8.25      8.74 o 
  -4   0  10      401.18      409.83     16.00 o 
  -3   0  10       71.07       75.68     10.50 o 
  -2   0  10     4730.38     4979.43     89.23 o 
  -1   0  10      321.69      342.10     10.50 o 
   0   0  10     2755.61     2811.89     49.38 o 
   1   0  10      140.77      137.23      8.54 o 
   2   0  10      430.38      447.82     16.79 o 
   3   0  10      545.97      557.96     18.95 o 
   4   0  10      868.11      877.97     28.47 o 
   5   0  10      613.93      618.43     20.61 o 
   6   0  10       72.19       59.49     11.29 o 
   7   0  10      338.51      365.95     18.36 o 
   8   0  10        7.77       13.84     12.27 o 
   9   0  10      803.33      843.12     31.61 o 
  10   0  10      273.23      232.16     19.83 o 
  11   0  10      377.46      304.99     21.89 o 
  12   0  10       12.12        6.28     16.20 o 
 -12   1  10      102.02      105.92     12.66 o 
 -11   1  10      369.71      391.67     15.22 o 
 -10   1  10      158.04      166.29     11.29 o 
  -9   1  10      678.63      710.41     16.79 o 
  -8   1  10       34.76       24.74      8.34 o 
  -7   1  10     1050.49     1032.97     24.54 o 
  -6   1  10       28.19       27.49      6.97 o 
  -5   1  10     1817.73     1798.35     43.19 o 
  -4   1  10      107.48      101.70      7.95 o 
  -3   1  10     2108.05     2095.69     44.27 o 
  -2   1  10     1352.20     1302.53     28.37 o 
  -1   1  10      641.81      696.27     10.80 o 
   0   1  10      375.75      371.35      7.75 o 
   1   1  10       59.70       70.38      5.30 o 
   2   1  10       18.31       23.17      6.87 o 
   3   1  10      490.42      527.63     13.25 o 
   4   1  10      163.09      160.01      9.23 o 
   5   1  10      268.72      285.95     11.39 o 
   6   1  10      260.30      304.50     11.98 o 
   7   1  10      116.63      118.88      9.72 o 
   8   1  10      288.73      308.82     13.45 o 
   9   1  10       90.57       85.01     10.31 o 
  10   1  10      399.86      380.87     16.00 o 
  11   1  10       15.56       24.84     10.50 o 
 -11   2  10        4.59        2.26     14.14 o 
 -10   2  10       41.37       58.80     14.04 o 
  -9   2  10        0.59        6.28     11.09 o 
  -8   2  10       63.67       45.35     12.86 o 
  -7   2  10        0.53       12.86     10.11 o 
  -6   2  10       38.85       45.94     10.70 o 
  -5   2  10       62.51       61.55     10.41 o 
  -4   2  10      203.27      203.69     13.74 o 
  -3   2  10        7.73        0.79      8.44 o 
  -2   2  10       55.38       33.47     10.41 o 
  -1   2  10       20.99       21.40      6.68 o 
   0   2  10        2.88        2.55      6.87 o 
   1   2  10       36.99       55.76      7.46 o 
   2   2  10      948.71      962.59     28.57 o 
   3   2  10      171.72      143.02     12.86 o 
   4   2  10       44.81       53.40     12.27 o 
   5   2  10      452.07      441.83     19.14 o 
   6   2  10        0.65        0.00     12.17 o 
   7   2  10       15.44       18.75     11.29 o 
   8   2  10       35.06       21.79     13.64 o 
   9   2  10        5.65        3.63     14.04 o 
  10   2  10        0.21       37.30     16.98 o 
  11   2  10       25.67       46.63     16.59 o 
 -10   3  10      138.20      139.98     17.57 o 
  -9   3  10        8.90        3.83     12.27 o 
  -8   3  10        1.31        6.18     12.66 o 
  -7   3  10      748.35      763.51     24.34 o 
  -6   3  10       70.45       74.21     12.66 o 
  -5   3  10      143.43      135.07     13.94 o 
  -4   3  10      476.22      492.19     20.03 o 
  -3   3  10      128.10      127.22     13.15 o 
  -2   3  10        1.20        8.83     10.50 o 
  -1   3  10      146.73      153.92      9.33 o 
   0   3  10       48.32       60.57      8.05 o 
   1   3  10      831.45      868.06     19.83 o 
   2   3  10        1.47        0.00      9.62 o 
   3   3  10        8.50       11.68     10.11 o 
   4   3  10      387.76      388.43     18.36 o 
   5   3  10       69.93       72.74     13.35 o 
   6   3  10       13.00       17.67     11.58 o 
   7   3  10      100.14       87.17     14.33 o 
   8   3  10      254.53      235.59     18.55 o 
   9   3  10       61.20       60.86     16.20 o 
  10   3  10       10.17       38.87     16.10 o 
  -9   4  10       27.14       24.44     14.43 o 
  -8   4  10      624.80      622.06     25.23 o 
  -7   4  10        9.51        5.79     12.27 o 
  -6   4  10      914.98      973.29     28.57 o 
  -5   4  10       38.83       41.23     12.86 o 
  -4   4  10     1256.14     1366.83     42.70 o 
  -3   4  10      123.36      124.96     14.53 o 
  -2   4  10      639.59      711.68     25.92 o 
  -1   4  10      317.49      306.56     12.76 o 
   0   4  10      251.50      248.06     12.17 o 
   1   4  10      302.54      340.04     13.06 o 
   2   4  10      293.68      319.72     18.26 o 
   3   4  10       61.07       73.62     12.86 o 
   4   4  10      250.85      244.23     17.18 o 
   5   4  10      206.17      234.22     17.67 o 
   6   4  10      209.36      218.22     18.75 o 
   7   4  10      377.43      357.22     21.89 o 
   8   4  10       58.51       47.41     15.90 o 
   9   4  10      183.10      170.31     19.73 o 
  -7   5  10      745.23      748.00     28.96 o 
  -6   5  10       96.92       75.59     17.67 o 
  -5   5  10      436.58      412.78     23.95 o 
  -4   5  10       24.54       69.50     15.61 o 
  -3   5  10      804.05      837.04     30.04 o 
  -2   5  10        1.69        8.15     14.92 o 
  -1   5  10      273.92      308.72     14.14 o 
   0   5  10      777.79      780.10     19.14 o 
   1   5  10      454.40      454.79     15.71 o 
   2   5  10      277.27      315.01     19.53 o 
   3   5  10      177.87      172.47     16.98 o 
   4   5  10      225.87      223.62     18.65 o 
   5   5  10      188.53      200.45     19.04 o 
   6   5  10      284.95      269.16     21.69 o 
   7   5  10      216.31      203.59     20.91 o 
  -3   6  10        7.47        0.00     14.92 o 
  -2   6  10      144.46      177.09     21.11 o 
  -1   6  10       95.30      113.48     12.96 o 
   0   6  10       64.10       41.03     11.78 o 
   1   6  10       61.18       59.00     11.58 o 
   2   6  10      108.21      105.72     17.57 o 
   3   6  10       74.53       58.41     17.08 o 
 -11   1  11      109.26      129.18     12.27 o 
 -10   1  11       62.16       83.73     10.70 o 
  -9   1  11      312.32      297.34     13.25 o 
  -8   1  11      376.00      373.22     13.45 o 
  -7   1  11      821.02      779.51     18.06 o 
  -6   1  11      343.88      347.11     12.17 o 
  -5   1  11      797.03      765.28     17.18 o 
  -4   1  11       10.06        5.60      6.58 o 
  -3   1  11      391.42      395.01     11.98 o 
  -2   1  11      414.89      405.12     11.98 o 
  -1   1  11      498.08      514.47      9.42 o 
   0   1  11       66.29       69.01      5.40 o 
   1   1  11     1800.19     1876.39     33.57 o 
   2   1  11      126.28      137.23      8.93 o 
   3   1  11      439.19      437.71     13.15 o 
   4   1  11      153.03      142.14      9.62 o 
   5   1  11      303.59      321.58     12.47 o 
   6   1  11       29.03       27.49      8.05 o 
   7   1  11      144.18      148.91     10.60 o 
   8   1  11        2.37        1.37      8.34 o 
   9   1  11       32.20       40.93      9.52 o 
  10   1  11       41.28       43.00     10.60 o 
  11   1  11       61.52       60.57     11.68 o 
 -11   2  11      125.98      143.91     18.06 o 
 -10   2  11      422.77      404.53     22.58 o 
  -9   2  11      568.92      571.31     23.66 o 
  -8   2  11      443.57      424.46     21.01 o 
  -7   2  11      603.64      606.16     22.48 o 
  -6   2  11     1522.41     1500.13     64.59 o 
  -5   2  11      946.36      913.02     28.86 o 
  -4   2  11     2126.25     2197.97     72.64 o 
  -3   2  11       86.96       80.49     11.78 o 
  -2   2  11     2682.00     2548.91     75.78 o 
  -1   2  11        1.07        0.39      6.77 o 
   0   2  11      976.80     1016.19     21.40 o 
   1   2  11      215.84      218.02     10.60 o 
   2   2  11     1283.86     1357.50     39.85 o 
   3   2  11        7.70        7.36     10.60 o 
   4   2  11      391.85      392.16     18.65 o 
   5   2  11       76.18       94.04     13.06 o 
   6   2  11     1010.30     1034.25     32.69 o 
   7   2  11        4.63        6.18     11.49 o 
   8   2  11      103.99       96.40     15.51 o 
   9   2  11      152.61      172.96     17.96 o 
  10   2  11      183.66      162.95     19.04 o 
 -10   3  11      199.70      165.60     19.83 o 
  -9   3  11      120.49      106.70     16.39 o 
  -8   3  11      180.46      191.03     16.98 o 
  -7   3  11      288.43      278.00     18.26 o 
  -6   3  11      218.36      233.24     17.57 o 
  -5   3  11      856.73      821.63     28.37 o 
  -4   3  11      142.60      136.25     14.72 o 
  -3   3  11     1005.59     1002.25     31.90 o 
  -2   3  11       46.30       45.74     12.27 o 
  -1   3  11     1108.36     1152.53     26.21 o 
   0   3  11        6.65       12.86      7.75 o 
   1   3  11     1121.98     1177.66     26.70 o 
   2   3  11        4.99        2.06     10.60 o 
   3   3  11      676.33      686.55     23.56 o 
   4   3  11       18.11       13.64     11.78 o 
   5   3  11      350.90      376.55     19.73 o 
   6   3  11      165.27      154.41     16.69 o 
   7   3  11      379.49      367.03     21.50 o 
   8   3  11      145.23      130.46     17.47 o 
   9   3  11      101.57       88.84     17.37 o 
  -8   4  11        7.72        5.99     14.33 o 
  -7   4  11       94.08      100.42     16.00 o 
  -6   4  11      326.74      328.85     20.91 o 
  -5   4  11        2.55       18.36     12.37 o 
  -4   4  11       84.10      111.51     15.51 o 
  -3   4  11       85.03      103.95     15.02 o 
  -2   4  11      135.16      142.04     16.88 o 
  -1   4  11       66.35       95.22     10.31 o 
   0   4  11      311.25      308.92     13.45 o 
   1   4  11       33.86       22.58      9.23 o 
   2   4  11      122.53       97.08     14.33 o 
   3   4  11       75.95       77.65     14.14 o 
   4   4  11       12.08       29.55     13.06 o 
   5   4  11        1.07        6.87     12.86 o 
   6   4  11       27.53       14.33     13.55 o 
   7   4  11       23.59       24.84     14.63 o 
   8   4  11      136.92       96.00     18.65 o 
  -6   5  11       62.04       50.16     17.18 o 
  -5   5  11      101.17      119.37     18.16 o 
  -4   5  11        8.99       39.85     15.71 o 
  -3   5  11      337.43      368.90     24.34 o 
  -2   5  11        6.26        0.00     14.04 o 
  -1   5  11        6.72        9.33      9.42 o 
   0   5  11      124.85      127.71     11.98 o 
   1   5  11       86.00       68.42     10.99 o 
   2   5  11       31.56       30.73     14.33 o 
   3   5  11        0.89        8.74     13.94 o 
   4   5  11        8.92       10.90     16.20 o 
   5   5  11       17.16        7.26     15.22 o 
   6   5  11        7.85       12.37     14.92 o 
 -10   0  12       49.47       54.97     14.72 o 
  -9   0  12      516.87      514.28     23.17 o 
  -8   0  12       43.41       18.85     12.47 o 
  -7   0  12      405.86      385.09     19.53 o 
  -6   0  12      271.83      278.00     16.79 o 
  -5   0  12     1901.33     1830.84     70.48 o 
  -4   0  12      474.69      430.35     18.26 o 
  -3   0  12      280.31      259.05     15.41 o 
  -2   0  12     3099.63     2901.02     79.51 o 
  -1   0  12     2046.67     2027.27     55.46 o 
   0   0  12       29.73       32.20      7.46 o 
   1   0  12      809.53      785.11     17.57 o 
   2   0  12     2425.05     2440.53     77.55 o 
   3   0  12     1222.94     1272.29     38.09 o 
   4   0  12     1966.48     1937.55     74.51 o 
   5   0  12       70.86       63.90     12.96 o 
   6   0  12      711.99      700.49     25.42 o 
   7   0  12       15.26        0.00     11.98 o 
   8   0  12      144.74      125.94     16.00 o 
   9   0  12        0.43        0.00     23.36 o 
  10   0  12      407.36      321.88     23.95 o 
 -10   1  12      366.30      360.26     15.71 o 
  -9   1  12        8.29       14.33      9.13 o 
  -8   1  12      407.58      419.45     14.72 o 
  -7   1  12      136.28      133.70     10.21 o 
  -6   1  12      518.10      559.63     15.02 o 
  -5   1  12       56.70       61.35      8.34 o 
  -4   1  12      865.23      801.40     19.34 o 
  -3   1  12      731.27      700.89     16.00 o 
  -2   1  12     1138.76     1147.92     23.95 o 
  -1   1  12     1499.42     1499.74     31.71 o 
   0   1  12      225.09      232.65      7.56 o 
   1   1  12      815.88      815.93     14.53 o 
   2   1  12       26.83       31.90      7.66 o 
   3   1  12      510.31      501.71     14.63 o 
   4   1  12       51.18       43.88      8.34 o 
   5   1  12      237.70      223.42     11.88 o 
   6   1  12       19.26       19.83      8.93 o 
   7   1  12      211.87      227.05     12.86 o 
   8   1  12       19.58        9.62      9.03 o 
   9   1  12      316.68      285.56     15.31 o 
  10   1  12        0.32        6.97     10.31 o 
 -10   2  12       27.42       39.76     15.51 o 
  -9   2  12       68.27       85.79     15.31 o 
  -8   2  12        6.38       10.70     12.66 o 
  -7   2  12        5.04        0.00     11.49 o 
  -6   2  12        6.50       16.20     11.68 o 
  -5   2  12       64.40       80.59     12.86 o 
  -4   2  12       42.62       44.27     11.88 o 
  -3   2  12      107.54      109.84     13.35 o 
  -2   2  12        4.27        1.67     10.11 o 
  -1   2  12        3.99        0.00      7.17 o 
   0   2  12       49.96       68.03      8.83 o 
   1   2  12        0.68        0.00      7.36 o 
   2   2  12       34.11       38.58     11.49 o 
   3   2  12       87.15      113.57     14.14 o 
   4   2  12       18.26        0.00     10.50 o 
   5   2  12       20.10       19.34     12.37 o 
   6   2  12      199.67      184.74     17.08 o 
   7   2  12       14.49       37.69     14.23 o 
   8   2  12        2.84        0.00     13.64 o 
   9   2  12       19.88       29.45     14.72 o 
  -9   3  12        0.69        0.00     13.45 o 
  -8   3  12       70.16       73.33     14.82 o 
  -7   3  12       90.17       58.21     14.72 o 
  -6   3  12      160.99      191.81     17.28 o 
  -5   3  12       62.54       62.73     13.15 o 
  -4   3  12       29.85       41.13     13.06 o 
  -3   3  12      225.57      205.36     16.39 o 
  -2   3  12      421.19      400.41     21.01 o 
  -1   3  12      407.15      395.30     14.14 o 
   0   3  12      381.13      411.79     14.23 o 
   1   3  12      153.11      161.58     11.29 o 
   2   3  12        2.06        0.00     11.09 o 
   3   3  12      233.39      266.42     17.96 o 
   4   3  12      189.33      153.33     16.69 o 
   5   3  12       80.61       89.13     14.92 o 
   6   3  12        0.19        1.67     13.06 o 
   7   3  12      208.31      235.89     19.63 o 
   8   3  12       15.84        0.00     14.82 o 
  -7   4  12      219.35      203.98     19.73 o 
  -6   4  12      149.53      142.43     17.96 o 
  -5   4  12      520.33      526.94     25.13 o 
  -4   4  12       89.61       84.32     16.39 o 
  -3   4  12      661.46      648.07     27.58 o 
  -2   4  12      520.78      566.01     25.72 o 
  -1   4  12      520.26      522.92     16.59 o 
   0   4  12      927.52      962.88     23.85 o 
   1   4  12       65.40       66.85     10.41 o 
   2   4  12      718.51      709.03     26.50 o 
   3   4  12       57.30       48.00     14.53 o 
   4   4  12      215.07      231.47     19.63 o 
   5   4  12        7.89        6.68     14.72 o 
   6   4  12      333.36      294.29     22.18 o 
   7   4  12       23.02       30.23     15.90 o 
  -4   5  12      637.66      602.43     29.06 o 
  -3   5  12      172.98      200.65     21.30 o 
  -2   5  12       62.44       61.65     17.47 o 
  -1   5  12      164.63      185.04     14.14 o 
   0   5  12       56.33       69.11     11.29 o 
   1   5  12      374.32      369.29     16.59 o 
   2   5  12      302.57      338.07     22.09 o 
   3   5  12      431.41      437.91     24.64 o 
   4   5  12        1.95        6.28     14.04 o 
  -9   1  13        2.22        0.00      9.42 o 
  -8   1  13      252.40      273.29     13.84 o 
  -7   1  13        7.56        0.98      9.13 o 
  -6   1  13      122.62      122.02     10.99 o 
  -5   1  13        1.53       10.70      7.85 o 
  -4   1  13      505.90      490.52     14.63 o 
  -3   1  13        3.21       13.15      7.56 o 
  -2   1  13      328.79      323.35     12.56 o 
  -1   1  13      187.60      175.52      7.56 o 
   0   1  13      348.72      357.31      9.13 o 
   1   1  13       85.36       93.94      7.75 o 
   2   1  13      356.53      355.74     13.15 o 
   3   1  13      192.55      219.30     11.68 o 
   4   1  13      722.29      762.92     18.95 o 
   5   1  13      353.39      328.85     13.94 o 
   6   1  13      243.36      219.20     12.96 o 
   7   1  13      201.80      202.51     13.64 o 
   8   1  13        2.59        5.30      9.42 o 
   9   1  13       59.94       50.75     11.58 o 
  -9   2  13      303.30      288.21     21.11 o 
  -8   2  13      138.75      130.07     17.08 o 
  -7   2  13      325.49      330.02     20.22 o 
  -6   2  13        2.66        0.00     12.66 o 
  -5   2  13     1142.94     1025.61     31.71 o 
  -4   2  13        0.06        3.73     11.98 o 
  -3   2  13      529.58      493.96     21.79 o 
  -2   2  13       30.96       29.25     12.17 o 
  -1   2  13     1242.91     1266.89     30.63 o 
   0   2  13      179.98      190.44     11.49 o 
   1   2  13     1112.19     1118.77     26.80 o 
   2   2  13      812.06      836.15     26.99 o 
   3   2  13      515.69      543.24     22.68 o 
   4   2  13      330.53      335.82     19.53 o 
   5   2  13      285.74      303.62     20.03 o 
   6   2  13      259.73      267.79     20.12 o 
   7   2  13      357.08      336.11     22.38 o 
   8   2  13      160.37      130.56     18.95 o 
  -7   3  13        0.23        0.00     14.53 o 
  -6   3  13      346.61      326.20     21.30 o 
  -5   3  13        0.35        4.71     12.76 o 
  -4   3  13      229.29      249.24     18.95 o 
  -3   3  13        7.38        0.00     13.15 o 
  -2   3  13      587.13      576.51     24.54 o 
  -1   3  13       16.07       19.34     11.88 o 
   0   3  13     1155.11     1226.16     28.17 o 
   1   3  13      185.24      209.58     12.66 o 
   2   3  13      704.05      673.99     25.42 o 
   3   3  13      214.86      207.71     18.36 o 
   4   3  13      163.35      143.81     16.59 o 
   5   3  13      213.33      207.12     19.73 o 
   6   3  13      152.32      165.70     19.04 o 
   7   3  13      268.18      290.07     21.79 o 
  -5   4  13      133.24      119.76     17.67 o 
  -4   4  13        3.09        0.00     14.82 o 
  -3   4  13      162.96      165.80     19.53 o 
  -2   4  13       36.63       21.30     15.41 o 
  -1   4  13      221.45      257.29     17.28 o 
   0   4  13        1.66        4.22      9.33 o 
   1   4  13        1.29        3.83      9.42 o 
   2   4  13        1.21        0.00     12.86 o 
   3   4  13       32.69       40.25     14.14 o 
   4   4  13       12.63       17.37     14.33 o 
   5   4  13       10.00       24.44     16.20 o 
  -8   0  14        8.40        9.33     13.55 o 
  -7   0  14      163.41      119.07     16.39 o 
  -6   0  14       80.69       53.60     14.43 o 
  -5   0  14       29.00       33.77     12.56 o 
  -4   0  14       24.60        0.00     12.86 o 
  -3   0  14      730.36      724.94     25.82 o 
  -2   0  14      201.59      206.14     16.69 o 
  -1   0  14      783.20      779.51     18.36 o 
   0   0  14       50.76       28.66     13.15 o 
   1   0  14      423.30      411.70     14.53 o 
   2   0  14        0.62        0.00     10.80 o 
   3   0  14      799.17      792.96     27.29 o 
   4   0  14        6.60       26.21     12.86 o 
   5   0  14      805.91      825.95     28.86 o 
   6   0  14       66.68       71.56     15.80 o 
   7   0  14      514.02      472.95     25.33 o 
   8   0  14      384.60      337.49     23.76 o 
  -8   1  14      104.57      108.96     11.88 o 
  -7   1  14       92.78       87.76     10.99 o 
  -6   1  14      146.21      165.99     11.98 o 
  -5   1  14      120.00      111.42     10.80 o 
  -4   1  14      304.39      292.23     13.25 o 
  -3   1  14        7.32       25.72      8.34 o 
  -2   1  14      498.69      492.19     15.51 o 
  -1   1  14       41.92       39.07      7.17 o 
   0   1  14      208.39      218.12      8.44 o 
   1   1  14       20.21       12.56      7.17 o 
   2   1  14      647.65      637.86     17.47 o 
   3   1  14        3.51        3.14      8.83 o 
   4   1  14      398.27      380.19     15.31 o 
   5   1  14       80.95       86.87     11.19 o 
   6   1  14      117.23      136.84     16.98 o 
   7   1  14        9.74        0.79      9.52 o 
  -7   2  14        0.23        0.59     13.35 o 
  -6   2  14        1.34        0.00     13.06 o 
  -5   2  14       12.37       18.95     13.35 o 
  -4   2  14      138.37      123.39     16.49 o 
  -3   2  14        4.64        0.00     11.09 o 
  -2   2  14        0.16        0.00     11.68 o 
  -1   2  14        3.69       14.63      8.83 o 
   0   2  14        3.06        1.18      9.13 o 
   1   2  14       63.92       54.19     10.01 o 
   2   2  14      155.21      145.09     16.30 o 
   3   2  14       84.22       93.94     15.31 o 
   4   2  14       24.56       28.47     13.06 o 
   5   2  14       64.84       39.95     15.31 o 
   6   2  14        2.57        0.00     14.92 o 
   7   2  14        2.03        0.00     14.04 o 
  -6   3  14       10.66       12.17     16.00 o 
  -5   3  14       13.38       11.49     13.15 o 
  -4   3  14      105.52      102.38     17.77 o 
  -3   3  14        4.22        1.87     13.25 o 
  -2   3  14       86.35       90.80     16.39 o 
  -1   3  14        0.09        3.63      9.23 o 
   0   3  14       70.49       68.71     11.29 o 
   1   3  14       37.97       24.15     10.01 o 
   2   3  14       45.17       48.00     14.43 o 
   3   3  14       13.67       27.78     13.84 o 
   4   3  14      347.16      315.50     22.58 o 
   5   3  14        0.05        0.00     14.33 o 
  -3   4  14       92.89       79.41     17.67 o 
  -2   4  14       43.26       60.17     17.28 o 
  -1   4  14      209.75      204.18     14.43 o 
   0   4  14       37.25       48.69     11.78 o 
   1   4  14      497.61      521.84     18.95 o 
   2   4  14        5.61        0.00     13.15 o 
   3   4  14      415.91      434.77     25.82 o 
  -6   1  15        6.19        2.36      9.72 o 
  -5   1  15       81.21       94.24     11.09 o 
  -4   1  15       27.14       21.69     10.01 o 
  -3   1  15       47.62       69.50     10.41 o 
  -2   1  15        2.15       17.77      9.33 o 
  -1   1  15       32.23       34.06      7.07 o 
   0   1  15      107.20      102.78      8.05 o 
   1   1  15       99.16       91.98      7.85 o 
   2   1  15      142.64      132.13     11.49 o 
   3   1  15        0.62        6.68      8.83 o 
   4   1  15      116.81      104.45     11.58 o 
   5   1  15       42.97       37.30     10.60 o 
   6   1  15       52.18       61.65     11.49 o 
  -5   2  15       44.42       47.12     15.22 o 
  -4   2  15      162.63      136.05     18.36 o 
  -3   2  15       91.89       93.45     15.80 o 
  -2   2  15      221.53      188.87     18.95 o 
  -1   2  15      110.78      115.73     11.78 o 
   0   2  15       22.11       46.82      9.91 o 
   1   2  15      302.02      257.78     14.33 o 
   2   2  15      131.04      107.98     16.00 o 
   3   2  15       56.57       49.28     16.49 o 
   4   2  15       37.44       30.53     14.53 o 
   5   2  15      447.70      396.87     24.93 o 
  -3   3  15       79.83       69.30     16.30 o 
  -2   3  15       36.09       36.81     16.30 o 
  -1   3  15      196.27      189.46     13.45 o 
   0   3  15       62.66       62.43     11.29 o 
   1   3  15      162.90      174.14     13.64 o 
   2   3  15       95.40      101.01     16.59 o 
   3   3  15      174.62      180.03     19.63 o 
  -4   0  16       94.33       93.45     16.98 o 
  -3   0  16       51.71       41.72     14.92 o 
  -2   0  16      788.96      704.32     28.57 o 
  -1   0  16      120.24      118.58     11.39 o 
   0   0  16       45.37       66.95     10.80 o 
   1   0  16       26.83        0.00      9.23 o 
   2   0  16      522.83      553.74     26.50 o 
   3   0  16       10.18        0.00     13.06 o 
   4   0  16       68.06       65.57     15.80 o 
  -4   1  16        7.40       38.58     11.58 o 
  -3   1  16      396.37      367.72     16.39 o 
  -2   1  16       34.22       42.80     10.31 o 
  -1   1  16      107.47      120.25      8.34 o 
   0   1  16        5.23        6.97      6.68 o 
   1   1  16       83.27       82.95      8.93 o 
   2   1  16       10.84       28.76      9.91 o 
   3   1  16      104.14      104.25     12.37 o 
  -2   2  16        0.26        0.00     14.43 o 
  -1   2  16        1.71        3.53      9.62 o 
   0   2  16       28.39       13.74     10.60 o 
   1   2  16        7.88       13.25     10.50 o 
   2   2  16       32.56       34.95     14.43 o 
                                                 
